# Supplementary material for: A Comparison between Multiple Regression Models and CUN-BAE Equation to Predict Body Fat in Adults
Source: PLoS One. 2015 Mar 30;10(3):e0122291. doi: 10.1371/journal.pone.0122291 (PMC4379185; doi:10.1371/journal.pone.0122291)
Supplement: S1 Dataset — (TXT) [file pone.0122291.s001.txt]

"Age" "BAI" "BMI" "BodyFat" "Gender"
"1" 42 22.8144 18.9745 17.4 1
"2" 23 21.7779 17.6254 26 1
"3" 25 21.5285 18.75 28.7 1
"4" 31 25.5465 19.1111 29.2 1
"5" 57 23.1752 19.8791 22.8 1
"6" 49 22.7849 18.8271 18.8 1
"7" 27 22.7849 16.8242 28.8 1
"8" 23 24.4929 17.898 17.8 1
"9" 32 24.085 19.7239 18 1
"10" 26 23.8971 18.591 25.2 1
"11" 24 20.234 21.3578 27.4 1
"12" 31 25.5293 20.3954 23.4 1
"13" 39 25.2085 21.0962 27 1
"14" 39 22.4719 19.3337 25.5 1
"15" 36 22.4719 19.3337 20.2 1
"16" 31 23.999 17.5781 23.6 1
"17" 26 20.7994 19.3772 25.4 1
"18" 50 25.7169 21.0962 33 1
"19" 42 24.4931 24.2188 33 1
"20" 48 28.8125 21.7778 23.7 1
"21" 53 26.5657 20.3954 34.1 1
"22" 40 25.3025 19.2277 24.6 1
"23" 29 23.8059 18.0662 22.7 1
"24" 34 26.2252 22.3133 25.7 1
"25" 32 23.8059 19.9481 28.6 1
"26" 49 28.8871 19.2974 17.5 1
"27" 38 23.0481 18.9164 19.4 1
"28" 27 25.806 19.428 8 0
"29" 22 19.9049 24.1115 13.9 0
"30" 33 27.9708 20.0777 17.1 1
"31" 40 22.4128 18.424 21.6 1
"32" 26 24.6786 18.6709 30.5 1
"33" 38 25.8922 21.7555 27.7 1
"34" 36 25.4813 20.3125 25.7 1
"35" 27 25.0768 19.6752 30.6 1
"36" 31 27.6021 19.2716 16.6 1
"37" 44 25.4813 20.8984 18.9 1
"38" 38 29.0276 22.6409 31.9 1
"39" 25 25.9754 20.3125 17.4 1
"40" 27 22.872 18.0697 4 0
"41" 31 23.6129 20.6852 7.6 0
"42" 59 29.2591 23.8646 32 1
"43" 25 32.4499 21.1109 19 1
"44" 23 20.7763 18.1662 9.4 0
"45" 40 23.6129 17.782 19.2 1
"46" 24 30.4455 20.5333 14 1
"47" 35 25.9754 20.3125 30.8 1
"48" 31 21.5524 21.3839 30.3 1
"49" 24 21.212 19.8177 21.6 0
"50" 40 20.8763 19.2653 24 1
"51" 44 28.6385 22.8928 30.1 1
"52" 44 24.8526 22.68 26.6 1
"53" 57 25.2475 22.5827 30.7 1
"54" 50 25.2475 21.0772 25.3 1
"55" 39 21.212 18.4965 32.2 1
"56" 25 34.6306 22.984 30.6 1
"57" 31 27.7502 19.8791 17.4 1
"58" 26 24.4636 19.8347 16.8 1
"59" 54 24.0805 24.3141 23.6 0
"60" 47 26.4695 21.4844 20.8 0
"61" 25 22.604 22.4913 25.6 1
"62" 34 29.0935 19.3119 19.1 1
"63" 34 25.6486 18.6328 21.2 1
"64" 52 24.4636 20.7897 24.3 1
"65" 27 29.556 19.3088 11 1
"66" 33 26.4695 18.3594 18.1 1
"67" 34 26.0559 18.132 17.4 1
"68" 44 30.9898 22.2222 31.6 1
"69" 29 30.0261 21.2084 36.2 1
"70" 24 27.3166 20.0288 23.2 1
"71" 48 28.2585 19.8791 31 1
"72" 41 24.9354 20.9366 30.3 1
"73" 47 28.704 24.2439 29.2 1
"74" 34 21.8192 21.5931 14.2 0
"75" 29 32.0336 22.5215 22.7 1
"76" 36 22.6956 17.4413 26.5 1
"77" 47 29.1567 22.8928 25.9 1
"78" 21 25.8048 20.8209 30.8 1
"79" 48 25.0156 21.048 30.2 0
"80" 44 28.7669 21.5019 29.3 1
"81" 48 29.675 21.6441 26.1 1
"82" 25 27.0349 21.2183 38.1 1
"83" 23 21.7403 20.898 20.3 0
"84" 35 28.3236 23.2335 27.4 1
"85" 39 27.8873 23.7332 27 1
"86" 43 24.2497 23.03 22 0
"87" 51 23.8753 20.3074 27.7 1
"88" 34 27.8873 20.9644 21.9 1
"89" 34 27.0349 23.1473 28.5 1
"90" 36 26.2086 22.5827 18.2 0
"91" 34 26.2086 21.4536 22.8 1
"92" 29 27.4577 21.6797 19.4 1
"93" 59 32.0785 22.8889 32 1
"94" 38 28.3236 23.634 26.5 1
"95" 18 21.0686 19.4708 6.4 0
"96" 33 19.163 19.4094 6.6 0
"97" 28 27.0349 20.8325 28.6 1
"98" 40 24.2497 21.2939 22 1
"99" 26 27.4577 18.3594 17.6 1
"100" 51 29.2173 22.025 27.3 1
"101" 29 25.0156 22.4996 28.4 1
"102" 21 23.8753 19.257 26.9 1
"103" 23 29.2173 20.9566 27.3 1
"104" 58 30.6128 20.9321 29.2 1
"105" 33 20.4157 24.3438 17.5 0
"106" 26 27.1035 20.9572 21.3 1
"107" 24 27.5244 19.6752 23.7 1
"108" 29 24.3305 19.6072 18.8 1
"109" 28 28.386 20.9644 28.1 1
"110" 37 25.879 20.9366 33.2 1
"111" 37 24.709 24.8016 19.5 0
"112" 27 25.4831 21.048 26.1 1
"113" 31 23.59 18.4672 26 1
"114" 28 21.4933 22.0243 5.6 0
"115" 52 29.7305 25.4767 18.1 0
"116" 46 25.879 20.5693 25.7 1
"117" 30 25.6803 18.9849 22.4 1
"118" 33 24.709 18.424 12.6 1
"119" 35 28.8271 20.83 26.8 1
"120" 26 22.519 20.9737 7.7 0
"121" 33 23.2278 22.3094 13.8 0
"122" 33 26.6891 22.5827 33.6 1
"123" 38 28.8271 24.0346 22.4 1
"124" 52 27.1035 19.8141 31.5 1
"125" 27 27.1035 21.3001 26.4 1
"126" 24 22.8709 19.446 25.2 1
"127" 32 27.1035 20.8429 28.1 1
"128" 43 26.281 21.453 31.5 1
"129" 44 25.0932 23.3067 33.2 1
"130" 49 27.1035 22.4813 27.2 1
"131" 18 25.4831 21.048 4.5 0
"132" 45 23.9575 24.9135 20.7 0
"133" 24 24.709 20.5499 28 1
"134" 37 29.7835 22.3133 28.6 1
"135" 37 21.9179 22.3435 13.6 0
"136" 24 25.5565 19.0039 26.1 1
"137" 35 28.8848 21.3599 26.3 1
"138" 47 28.446 21.0938 27.8 1
"139" 41 24.7856 23.8087 35 1
"140" 37 22.9547 20.4783 16.3 0
"141" 53 28.8848 22.9421 29.3 1
"142" 51 27.1696 21.83 26.2 1
"143" 39 28.446 23.0469 33.6 1
"144" 55 32.1606 23.3726 28.6 1
"145" 35 23.3103 20.0474 30.7 1
"146" 28 22.6042 21.551 15.2 0
"147" 52 30.2437 26.7094 22.8 0
"148" 37 28.8848 22.3488 23.6 1
"149" 41 28.2291 20.1861 22.1 1
"150" 42 34.7414 23.6013 27.4 1
"151" 27 21.582 22.4088 16.5 0
"152" 30 27.5885 26.2917 27.8 0
"153" 31 22.9547 20.4783 20.6 0
"154" 33 25.5565 18.5378 22.6 1
"155" 29 20.602 18.5281 8.1 0
"156" 28 26.3508 18.843 24.3 1
"157" 47 28.8848 23.219 30 1
"158" 34 25.1682 18.424 20.2 1
"159" 48 32.6597 24.5603 31.4 1
"160" 56 30.2437 23.833 33.2 1
"161" 21 21.2508 21.847 17.1 0
"162" 54 24.8598 19.7232 24.7 1
"163" 47 25.6274 20.1956 23.9 1
"164" 41 29.3836 21.7555 33.1 1
"165" 60 26.8227 26.4463 26 0
"166" 44 27.2333 22.3081 33.2 1
"167" 48 24.8598 23.1834 29.9 0
"168" 40 27.2333 21.1927 32.2 1
"169" 26 24.1144 23.6614 22.9 0
"170" 36 20.6916 22.3403 14.1 0
"171" 20 29.3836 19.7777 22.4 1
"172" 23 29.3836 21.7555 30.4 1
"173" 16 21.3382 21.6049 10.3 0
"174" 27 30.757 22.6003 23.2 1
"175" 51 30.757 20.9566 26.1 1
"176" 19 25.4334 22.1892 10.3 0
"177" 32 28.0735 19.8141 26.9 1
"178" 51 35.3025 25.4524 35.8 1
"179" 30 22.3426 22.3435 22.3 0
"180" 45 25.2408 19.257 15.7 0
"181" 45 28.0735 21.7193 19.9 1
"182" 41 24.8598 20.7612 26.8 1
"183" 52 23.0361 19.5918 18.9 0
"184" 32 30.757 20.9566 19.9 1
"185" 29 28.9401 21.5625 25.6 1
"186" 34 28.0735 21.6811 25.2 1
"187" 28 26.4183 25.0399 16.6 0
"188" 45 25.4334 24.3024 19.6 0
"189" 37 27.6501 24.0882 25 0
"190" 24 26.8227 18.7328 25.5 1
"191" 48 30.2919 23.5304 32.1 1
"192" 33 25.2408 21.0077 25.5 1
"193" 54 21.7523 24.3827 25 0
"194" 46 27.2945 21.3039 27.2 1
"195" 44 28.1307 22.9591 28.8 1
"196" 26 24.5577 24.3375 19.1 0
"197" 50 24.9316 22.2291 29.7 1
"198" 22 26.4833 19.3625 16 0
"199" 31 29.8824 19.7777 20.9 1
"200" 56 26.0867 25.8645 27.6 0
"201" 31 27.7094 20.8209 28.9 1
"202" 35 27.2945 22.0386 16.7 0
"203" 24 28.5585 19.8141 31.1 1
"204" 38 27.2945 20.202 13.7 1
"205" 47 24.1893 24.0569 17.5 0
"206" 37 27.9192 27.4949 18 0
"207" 34 23.8261 23.7812 14.5 0
"208" 37 22.4242 21.1463 19 0
"209" 35 29.2127 21.1566 26.9 1
"210" 30 27.7094 23.7954 20.2 0
"211" 46 24.9316 21.8871 14.5 0
"212" 53 26.4833 24.0238 24.08 0
"213" 28 27.7094 27.1416 26.1 0
"214" 29 22.5951 20.8847 18.4 0
"215" 55 29.4342 20.7031 41.1 1
"216" 31 28.9929 22.2214 29.6 1
"217" 29 28.5585 21.9479 22.9 1
"218" 31 32.7264 22.6409 26.9 1
"219" 45 28.1307 20.3997 24.2 1
"220" 49 35.3186 24.2878 28.2 1
"221" 34 28.9929 20.8325 25.8 1
"222" 52 25.311 24.9827 20.9 0
"223" 38 24.5577 21.9713 17.3 0
"224" 21 24.1893 24.0569 14.1 0
"225" 34 23.1152 24.2123 16.9 0
"226" 49 28.1307 23.7118 26.8 1
"227" 22 27.2945 22.0386 27.8 1
"228" 42 26.1511 25.9095 29.8 0
"229" 40 30.3811 25.3155 35.6 1
"230" 27 31.3086 23.1247 42.9 1
"231" 44 31.3086 22.3133 35.1 1
"232" 27 32.7564 28.6726 36.4 1
"233" 31 28.8265 21.2071 33.3 1
"234" 45 33.0046 22.0692 19.7 1
"235" 28 25.3788 23.255 12.3 0
"236" 32 31.7834 22.6003 23.8 1
"237" 38 32.266 24.5578 30.8 1
"238" 48 29.9283 21.4844 23.2 1
"239" 48 28.6112 22.5827 22.6 0
"240" 43 29.4824 26.6193 19 0
"241" 52 32.7564 25.2994 35.3 1
"242" 29 27.3534 21.5924 8.1 0
"243" 38 28.6112 19.3835 31.6 1
"244" 23 22.5035 23.0954 17 0
"245" 30 22.5035 22.7833 27.4 1
"246" 29 22.5035 18.57 25.1 1
"247" 39 30.8412 24.275 28.8 1
"248" 34 30.8412 21.2306 23.9 1
"249" 36 27.7663 20.3857 20.6 1
"250" 44 26.9466 26.8565 26.2 0
"251" 41 29.4824 22.7615 25.4 1
"252" 39 31.7834 25.4767 31.1 1
"253" 65 24.6287 26.0617 21.8 0
"254" 43 31.3447 22.0317 32.8 1
"255" 49 27.0051 25.1559 24.5 0
"256" 44 27.8209 19.9594 24.2 1
"257" 59 32.2967 22.1893 35.9 1
"258" 50 27.41 24.0238 33.5 1
"259" 54 30.8799 22.5466 28.5 1
"260" 56 23.6166 25.2163 30.5 0
"261" 25 29.0917 24.0882 32.2 1
"262" 48 28.2381 22.0386 30.7 1
"263" 30 33.2796 26.986 33.5 1
"264" 58 36.9857 26.3779 33.6 1
"265" 40 25.4444 25.3515 34.8 1
"266" 17 25.2556 22.8523 6.8 0
"267" 50 31.8169 26.7759 28 0
"268" 53 32.7842 21.8522 33.1 1
"269" 56 26.805 26.5918 18.9 0
"270" 38 24.5141 24.3019 12.5 0
"271" 55 30.8799 27.0954 21.1 0
"272" 24 28.6617 21.9363 25.2 1
"273" 30 25.826 23.939 18.03 0
"274" 26 23.9717 23.2438 16.5 0
"275" 56 29.5284 25.3391 27 0
"276" 25 23.9717 22.2753 14.3 0
"277" 46 27.41 22.0517 28.2 1
"278" 43 27.41 20.223 29.5 1
"279" 25 25.826 18.262 22.4 1
"280" 60 34.2951 22.4636 28.5 1
"281" 35 31.3447 22.0718 28.7 1
"282" 37 27.8209 22.8625 30.2 1
"283" 22 28.2381 21.7447 25 1
"284" 53 28.2381 29.3848 26.8 0
"285" 24 22.921 23.4075 15.8 0
"286" 53 31.3447 25.2363 28.2 1
"287" 27 31.3447 24.8358 42 1
"288" 59 29.9719 21.9899 36.8 1
"289" 41 21.6651 23.6295 24.5 0
"290" 51 31.3787 24.1288 32.5 1
"291" 39 30.0134 23.2434 32 1
"292" 43 28.7099 22.7732 33.1 1
"293" 44 26.6644 23.8754 29.6 1
"294" 45 31.3787 23.7332 31.8 1
"295" 46 35.8888 25.7778 35.7 1
"296" 40 29.3542 22.8189 34.3 1
"297" 34 30.0134 26.2917 31.6 1
"298" 35 29.5723 20.1362 25.6 1
"299" 21 22.6553 23.8088 14 0
"300" 30 24.764 24.8163 18.9 0
"301" 32 25.1332 23.7812 14.7 0
"302" 47 32.8099 25.4767 35.2 1
"303" 28 26.2732 24.9649 16.6 0
"304" 46 32.8099 25.0657 31.2 1
"305" 53 31.8482 24.8358 35.1 1
"306" 39 33.8029 26.5643 35.5 1
"307" 46 29.1378 23.7954 34.4 1
"308" 26 24.4 23.5666 16.9 0
"309" 36 29.5723 28.9059 22.5 0
"310" 20 24.0412 22.0243 10.06 0
"311" 53 30.4614 22.4143 31 1
"312" 36 30.0134 22.8624 30.1 1
"313" 58 27.4644 27.2817 20.2 0
"314" 34 30.0134 22.4813 27.6 1
"315" 62 33.8029 28.6726 39.1 1
"316" 54 29.1378 27.1416 30.9 0
"317" 45 27.5166 25.2092 18.3 0
"318" 24 24.8283 23.2438 32.4 1
"319" 22 29.614 24.1672 29.9 1
"320" 38 31.8775 26.5021 33.4 1
"321" 57 31.4106 23.8281 33.4 1
"322" 44 26.331 24.3375 34.3 1
"323" 44 31.8775 24.5243 31.8 1
"324" 28 29.1818 21.6713 30.1 1
"325" 55 30.0528 23.7118 36.3 1
"326" 49 29.1818 23.5078 32.9 1
"327" 50 27.5166 25.2092 32.9 0
"328" 47 30.4984 24.0055 28.4 1
"329" 53 40.4785 28.8523 43.5 1
"330" 32 25.5689 24.1115 27.6 0
"331" 40 29.614 22.1222 27.6 1
"332" 28 29.8325 29.3653 37 1
"333" 44 32.8336 24.1389 30.6 1
"334" 43 24.4659 24.8013 18.6 0
"335" 39 23.7562 24.6559 15.5 0
"336" 38 24.8283 24.2123 20.6 0
"337" 38 21.4213 26.5927 24 0
"338" 59 24.4659 24.7375 20.2 0
"339" 41 22.3946 23.2912 13.2 0
"340" 40 25.1959 26.6122 24.5 0
"341" 60 28.7561 30.8463 31.7 0
"342" 35 26.331 22.1403 13.9 0
"343" 21 26.331 24.3375 9 0
"344" 50 25.1959 31.3469 30.6 0
"345" 30 25.1959 25.1429 15.9 0
"346" 55 24.6465 23.4333 20.3 0
"347" 40 32.3517 24.0346 30.3 1
"348" 39 28.3367 26.8923 23.4 0
"349" 32 26.7204 23.597 23.6 1
"350" 31 24.4659 22.5031 20.4 0
"351" 43 34.3262 29.5159 38 1
"352" 51 27.5166 28.3604 26.8 0
"353" 49 31.4106 23.1641 33.2 1
"354" 56 29.614 22.6428 32.4 1
"355" 51 29.614 26.398 36.8 1
"356" 38 31.8775 24.2079 29.5 1
"357" 32 23.4087 26.7284 20.7 0
"358" 42 30.951 23.9574 33.3 1
"359" 37 25.9472 21.7849 27.9 1
"360" 43 35.3623 25.3203 31.3 1
"361" 41 28.7561 22.0642 30.5 1
"362" 49 32.3517 19.6283 25 1
"363" 31 35.3623 25.1039 31.3 1
"364" 34 28.3367 24.5258 39.5 1
"365" 24 26.7204 24.281 13.4 0
"366" 28 25.5689 20.8086 19.7 1
"367" 48 30.951 25.0762 38.1 1
"368" 29 21.7413 24.5435 27.7 0
"369" 22 26.331 22.3094 26.2 1
"370" 55 39.2727 26.635 36.9 1
"371" 29 25.6279 25.7959 23.7 0
"372" 47 31.9047 24.6094 39.6 1
"373" 50 33.8364 24.6548 34.2 1
"374" 30 29.2236 23.5883 35 1
"375" 25 31.9047 22.6562 29 1
"376" 40 34.3388 24.5578 30.1 1
"377" 31 23.6491 22.4062 18.9 0
"378" 45 29.2236 23.5883 26.7 0
"379" 43 21.8155 19.9445 9.1 0
"380" 46 23.4766 23.8088 13.4 0
"381" 54 25.2566 24.5351 20.6 0
"382" 36 23.8228 26.0802 20.2 0
"383" 42 27.3665 24.2516 14.8 0
"384" 55 28.8001 27.2509 28.6 0
"385" 52 31.211 23.771 33.8 1
"386" 35 26.3866 27.7323 23.8 0
"387" 41 31.4405 22.7615 28.8 1
"388" 27 27.1676 27.7008 16.9 0
"389" 40 35.3684 25.5884 32.3 1
"390" 28 34.8494 24.2031 26.4 1
"391" 47 32.3762 23.1004 28.4 1
"392" 57 33.8364 24.9014 34.6 1
"393" 43 34.5931 26.8116 28.1 1
"394" 40 27.2176 23.9995 24.1 0
"395" 33 29.2635 22.231 34.6 1
"396" 52 24.5913 24.3438 26.9 0
"397" 41 30.5662 26.398 34 1
"398" 61 34.3496 27.5312 39.8 1
"399" 36 34.3496 25.4767 41.71 1
"400" 43 29.6912 27.5802 29.2 0
"401" 47 31.93 27.3909 38.1 1
"402" 41 26.0599 24.4898 21.7 0
"403" 47 24.5913 25.9043 24.7 0
"404" 46 26.0599 23.8367 19.5 0
"405" 50 30.5662 23.7954 36.5 1
"406" 61 30.1254 26.079 40.2 1
"407" 28 32.875 26.5021 38.4 1
"408" 21 32.3988 24.6094 35.4 1
"409" 50 32.875 25.3155 34.1 1
"410" 54 36.4296 27.268 29.3 1
"411" 54 33.3588 24.4352 38.6 1
"412" 48 25.3152 27.1314 21.7 0
"413" 38 31.0138 22.5827 27.1 1
"414" 31 30.1254 27.5482 25.1 0
"415" 44 31.4684 25.9107 33.9 1
"416" 26 24.9507 23.04 16.7 0
"417" 31 28.0179 27.3356 14.2 0
"418" 27 28.0179 22.8374 32.2 1
"419" 42 36.9711 24.5603 23.1 1
"420" 26 31.4684 24.0055 26.6 1
"421" 35 26.4402 25.1024 21.6 0
"422" 43 27.2176 26.3656 19.3 0
"423" 46 31.93 27.3909 37.1 1
"424" 41 27.6148 25.4779 20.6 0
"425" 24 30.1254 22.8834 27.2 1
"426" 52 29.6912 26.056 21.1 0
"427" 50 35.8968 26.5283 32 1
"428" 29 27.2176 21.2953 28 1
"429" 30 30.1254 24.2057 26.7 1
"430" 37 30.1254 24.7567 33 1
"431" 32 22.8671 23.5409 12.9 0
"432" 49 34.3496 27.1203 35.1 1
"433" 29 30.5662 22.68 33.8 1
"434" 55 32.875 25.3155 37.3 1
"435" 39 31.4684 25.9107 37.2 1
"436" 40 32.3988 29.2969 35.6 1
"437" 56 24.2368 25.9259 29.9 0
"438" 46 27.2176 26.7036 33.7 1
"439" 40 32.8929 24.6094 33.2 1
"440" 44 31.0424 26.0262 37.7 1
"441" 56 26.4918 26.449 32.1 0
"442" 37 32.4195 28.9341 46.7 1
"443" 39 25.3718 25.4071 25.4 0
"444" 57 32.8929 27.3438 35.9 1
"445" 48 32.4195 27.198 24.6 0
"446" 51 31.0424 30.2647 27.9 0
"447" 28 25.0088 25.4362 20.9 0
"448" 21 23.6064 24.187 16.1 0
"449" 35 26.4918 25.7959 17.5 0
"450" 60 29.7268 28.6851 27.4 0
"451" 34 28.062 29.4108 26 0
"452" 48 32.4195 27.7767 40.9 1
"453" 24 32.4195 23.9188 31.7 1
"454" 52 30.1587 27.9431 28.1 0
"455" 33 25.3718 29.668 25.5 0
"456" 18 24.298 21.0616 13.7 0
"457" 50 25.0088 25.5922 22.6 0
"458" 29 27.2656 25.0593 25.6 0
"459" 59 32.4195 25.5777 37.3 1
"460" 40 32.4195 24.3818 28.3 1
"461" 30 24.6509 30.5864 26.3 0
"462" 53 34.3586 25.9645 36.3 1
"463" 28 27.2656 20.1811 27.2 1
"464" 25 27.2656 20.1811 27.2 0
"465" 64 28.8821 25.2092 24.1 0
"466" 23 27.2656 27.0641 14.2 0
"467" 54 31.4944 30.4867 38.5 1
"468" 39 27.6609 27.7177 35.9 1
"469" 30 28.8821 23.1084 27.1 1
"470" 28 39.7618 30.588 42.7 1
"471" 47 22.6697 27.1669 24.8 0
"472" 49 34.8669 26.3702 37.1 1
"473" 51 28.1042 30.4218 26.1 0
"474" 41 31.9749 26.3465 38.4 1
"475" 34 27.3116 28.4053 37.8 1
"476" 43 30.6263 27.2173 36.5 1
"477" 38 35.3761 24.6548 35.5 1
"478" 34 29.7606 24.4473 30.2 0
"479" 36 27.9039 27.5572 25.8 0
"480" 34 28.1042 27.0416 22.6 0
"481" 44 28.1042 27.7177 23.6 0
"482" 27 25.065 25.3086 16.8 0
"483" 52 26.5414 30.3461 28 0
"484" 49 34.3658 25.6369 38 1
"485" 48 33.387 32.4219 32.5 1
"486" 45 39.1813 28.3771 39.8 1
"487" 25 28.9202 26.6436 23.4 0
"488" 25 30.1902 26.5338 18.6 0
"489" 41 26.1645 22.7265 23.1 0
"490" 47 23.6684 23.6295 7.9 0
"491" 31 29.7606 23.2426 31.5 1
"492" 49 29.7606 27.9195 40.8 1
"493" 47 30.6263 28.6326 40 1
"494" 43 30.6263 24.931 37.5 1
"495" 31 30.1902 22.5537 32.3 1
"496" 46 27.3116 27.0842 35.6 1
"497" 62 30.1902 29.0437 26.6 0
"498" 49 33.387 25.7812 33.3 1
"499" 23 31.069 26.079 38.2 1
"500" 53 28.5475 27.7177 30.1 0
"501" 53 33.8811 30.8594 37 1
"502" 48 36.9425 31.6242 39.6 1
"503" 44 31.5408 27.9155 35.9 1
"504" 40 29.3714 28.3737 29.1 0
"505" 52 29.7924 30.8112 29.7 0
"506" 26 30.2198 26.2188 36.4 1
"507" 51 31.0939 26.1286 36.3 1
"508" 23 29.3714 24.2215 31.5 1
"509" 43 31.5408 26.4463 39.5 1
"510" 55 30.2198 28.699 33.7 0
"511" 33 35.8893 28.3531 38.4 1
"512" 28 25.1193 23.3509 24.3 0
"513" 40 38.0304 28.5665 34.1 1
"514" 60 27.5508 28.5712 29.6 0
"515" 55 28.1445 27.7323 22.6 0
"516" 37 30.6536 28.3266 24.4 0
"517" 37 26.5892 26.1738 19.8 0
"518" 59 27.5508 29.228 27.6 0
"519" 42 30.2198 27.2817 20.6 0
"520" 23 31.9946 30.8596 43.3 1
"521" 31 27.7473 22.7903 35.2 1
"522" 60 31.5408 27.5482 26.3 0
"523" 44 30.2198 27.2817 37 1
"524" 50 30.4359 28.6924 20.2 0
"525" 45 27.3557 29.0612 31.6 0
"526" 49 39.1548 32 35.8 1
"527" 51 36.4116 28.179 39.5 1
"528" 22 27.3557 22.8571 29 1
"529" 28 27.3557 27.4286 16.8 0
"530" 35 27.3557 25.1429 34.7 1
"531" 47 31.5408 33.0579 36.7 0
"532" 22 26.2139 26.8274 22.9 0
"533" 35 29.4036 23.255 18.8 0
"534" 48 35.3728 27.2392 37.4 1
"535" 57 41.4744 31.4684 43.8 1
"536" 56 33.4083 27.4348 38.3 1
"537" 46 25.8932 29.321 25.8 0
"538" 25 27.7877 27.102 22.6 0
"539" 32 29.4036 27.7008 26.1 0
"540" 23 21.8432 23.0577 8.9 0
"541" 54 30.0343 30.6297 27 0
"542" 38 32.936 27.4756 31.8 1
"543" 48 33.6472 29.522 37 1
"544" 42 27.7877 25.7959 30.1 0
"545" 29 24.1258 23.7253 23.4 0
"546" 32 22.4739 23.795 19.4 0
"547" 44 35.8836 26.2891 36.1 1
"548" 24 32.4708 22.0851 28 1
"549" 41 31.5614 25.8746 36.7 1
"550" 28 34.8701 23.931 29.3 1
"551" 43 35.3728 25.1963 32.8 1
"552" 46 32.0127 32.6905 29.7 0
"553" 52 29.8225 27.6817 17 0
"554" 41 32.0127 29.7521 22.5 0
"555" 43 30.2476 29.5858 27.9 0
"556" 33 24.8183 25.3815 19.4 0
"557" 32 28.3828 29.5659 26.2 0
"558" 38 35.3689 27.6888 40.1 1
"559" 35 30.7028 24.5089 32.9 1
"560" 45 24.1808 27.4598 22.9 0
"561" 47 27.0561 29.668 26.4 0
"562" 35 25.9406 27.1664 24.5 0
"563" 54 25.5789 27.7744 22.6 0
"564" 30 32.9469 26.398 34.1 1
"565" 31 36.3919 28.3987 39.3 1
"566" 25 32.4845 27.9155 29.7 0
"567" 36 35.3689 28.8754 41.7 1
"568" 24 28.6187 24.4418 18 0
"569" 30 29.4341 29.4078 23.2 0
"570" 39 27.0561 28.7211 21.3 0
"571" 44 38.5388 30.3302 38.3 1
"572" 26 32.029 24.2053 33.3 1
"573" 54 33.8933 25.7583 37.2 1
"574" 33 29.0235 31.7418 22.6 0
"575" 42 25.2222 32.548 27.9 0
"576" 42 29.4341 26.3656 16.3 0
"577" 51 34.3775 30.4772 37.8 1
"578" 36 26.7214 27.1605 24.9 0
"579" 29 25.6262 26.2773 29.2 0
"580" 55 33.4231 25.2826 33.7 1
"581" 47 29.8775 31.7739 30.9 0
"582" 21 26.7214 27.0062 23.8 0
"583" 40 34.867 30.4772 39.1 1
"584" 28 24.9206 26.2966 15.6 0
"585" 37 28.8523 30.7058 38.6 1
"586" 27 27.4772 27.4587 21.3 0
"587" 24 25.9862 27.4725 23.5 0
"588" 31 25.6262 27.7703 18.6 0
"589" 41 27.0966 26.8406 21.4 0
"590" 48 41.3806 33.3318 44.6 1
"591" 39 29.8775 29.2388 27.4 0
"592" 55 29.8775 29.0698 31.7 0
"593" 20 37.429 24.6548 40.7 1
"594" 20 25.9862 25.963 23.3 0
"595" 54 33.4231 26.8813 37 1
"596" 49 33.897 26.2712 37.3 1
"597" 46 27.8983 23.6713 19.6 0
"598" 30 39.0355 27.8293 44.7 1
"599" 28 30.3208 27.3797 22.5 0
"600" 56 31.8341 31.6988 30.2 0
"601" 36 36.111 28.6947 36.8 1
"602" 40 33.4281 34.7107 30.4 0
"603" 35 31.6131 26.0845 39.3 1
"604" 69 26.0301 27.1731 32 0
"605" 33 30.3208 30.7599 30.1 0
"606" 19 34.8633 25.4915 33.5 1
"607" 53 41.3321 30.0889 39.5 1
"608" 59 28.8425 26.2685 25.6 0
"609" 30 38.4845 31.6337 39.6 1
"610" 54 38.4554 28.764 41.1 1
"611" 42 31.6271 30.1038 41.7 1
"612" 56 36.8652 29.6665 46.6 1
"613" 26 27.5495 29.0123 28.2 0
"614" 35 32.9704 27.968 38.4 1
"615" 30 29.1111 26.7949 32.8 1
"616" 37 25.7155 26.2966 21.7 0
"617" 51 37.3869 28.441 33.8 1
"618" 34 29.1111 30.6689 26 0
"619" 33 27.9318 28.4011 31.2 0
"620" 58 26.986 24.892 35.5 1
"621" 50 36.8652 28.8754 44.6 1
"622" 24 31.6271 28.0277 38.5 1
"623" 50 41.5783 32.2292 41.5 0
"624" 40 33.8999 32.6905 35.1 0
"625" 54 26.4341 26.8745 26 0
"626" 33 40.6985 31.5963 41.3 1
"627" 42 32.516 26.4668 36.1 1
"628" 45 36.3516 27.0703 39.2 1
"629" 48 36.3516 26.8359 37.4 1
"630" 24 30.3419 29.737 22.8 0
"631" 30 31.6271 31.1419 30.7 0
"632" 21 34.8581 28.6048 37 1
"633" 51 31.6271 29.0657 27.1 0
"634" 40 33.8999 29.0174 38.6 1
"635" 30 35.8332 22.8624 35.6 1
"636" 46 33.8992 26.8544 37.1 1
"637" 38 29.3376 32.4214 32.7 0
"638" 32 28.3493 27.7769 22.7 0
"639" 34 31.6397 25.3069 33.5 1
"640" 42 32.9752 32.2421 29.3 0
"641" 31 32.9752 27.7069 38.2 1
"642" 62 35.585 36.7337 36.3 0
"643" 42 33.4338 31.1951 41 1
"644" 45 26.5103 29.2184 35 0
"645" 56 36.8251 30.863 43.3 1
"646" 56 33.4344 30.8248 40.2 1
"647" 60 35.8191 28.2284 40.9 1
"648" 32 30.3795 31.3469 29.9 0
"649" 64 34.3668 34.1124 35.5 0
"650" 49 36.3182 34.2936 41.7 1
"651" 39 37.8628 35.5999 46.1 0
"652" 42 30.7971 34.3506 34.2 0
"653" 34 32.9786 32.2118 28.5 0
"654" 35 28.3777 29.9383 24.7 0
"655" 46 36.3182 27.2824 37.5 1
"656" 31 31.6507 25.2501 33.6 1
"657" 50 32.9786 35.0128 32.4 0
"658" 40 32.9786 32.2118 28.9 0
"659" 60 36.2997 33.8741 43.4 1
"660" 36 37.3146 32.4062 45.3 1
"661" 33 30.8114 36.2449 33 0
"662" 49 29.1844 29.4935 32 0
"663" 47 32.5341 32.4886 32.3 0
"664" 43 25.3176 28.1257 23.6 0
"665" 39 39.1686 31.0406 40.3 1
"666" 20 36.8032 28.578 41.2 1
"667" 32 32.094 26.3656 37.3 1
"668" 60 30.1905 35.9525 37.9 0
"669" 34 37.3146 31.6346 38.3 1
"670" 35 31.6603 28.7347 24.1 0
"671" 52 35.3154 31.2213 40.5 1
"672" 48 34.3529 32.5964 35.3 1
"673" 57 35.3019 33.0237 34.4 0
"674" 49 34.8239 33.3465 30.9 0
"675" 49 36.5291 31.4227 40.1 1
"676" 47 23.2762 26.2728 24.9 0
"677" 33 33.8829 38.0623 34.5 0
"678" 30 26.2594 26.595 23.4 0
"679" 49 35.2714 35.0765 37.2 0
"680" 29 38.2582 30.4832 38.6 1
"681" 36 30.4371 28.7132 24.9 0
"682" 52 39.3163 35.5469 38.5 0
"683" 45 28.8577 29.2633 20.5 0
"684" 22 38.7431 33.5315 46.1 1
"685" 40 31.267 33.1398 32.4 0
"686" 55 34.7852 27.6817 37 1
"687" 31 36.6773 33.705 44.8 1
"688" 35 30.059 33.2085 34.4 0
"689" 33 30.4579 33.8817 30 0
"690" 35 32.5374 35.1885 35.9 0
"691" 29 40.3045 32.4219 45.5 1
"692" 23 32.9712 32 28.5 0
"693" 29 28.8948 29.0431 25.7 0
"694" 28 36.4327 34.217 30.7 0
"695" 40 33.4032 28.898 39.2 1
"696" 38 35.6645 33.1726 41.6 1
"697" 44 28.5527 33.3861 32.4 1
"698" 34 25.8997 29.5655 31.9 0
"699" 31 40.6831 36.6941 40.6 1
"700" 35 43.5086 36.5126 45.1 1
"701" 51 37.041 32.526 41.7 1
"702" 49 51.5738 44.4259 53 1
"703" 39 41.0413 26.7698 36.7 1
"704" 31 39.4575 35.8564 44.3 1
"705" 37 30.108 45.6314 45 0
"706" 40 30.4924 32.2544 28.2 0
"707" 64 43.108 31.2452 41.3 1
"708" 29 39.3509 35.0128 47.2 1
"709" 56 40.3843 37.2907 33.5 0
"710" 35 42.9459 42.0137 37.7 0
"711" 43 36.781 45.3254 42.3 0
"712" 32 36.781 44.687 43.5 0
"713" 49 54.2023 51.1322 53 1
"714" 37 50.4032 41.6233 49 1
"715" 37 33.6192 42.0372 41.5 0
"716" 28 43.0784 36.8481 46 1
"717" 34 46.9664 34.9481 27.8 0
"718" 32 65.8754 40.7319 44.9 1
"719" 22 21.5285 17.9688 17.7 1
"720" 26 26.0908 19.1111 20.4 1
"721" 38 21.4033 17.1252 9.7 1
"722" 22 22.5167 21.0938 25.6 1
"723" 27 18.6707 18.8092 30.1 1
"724" 27 22.8995 18.9866 25.7 1
"725" 26 18.9948 20.4152 23.5 1
"726" 23 21.5196 16.7311 35.2 1
"727" 32 24.2955 18.8271 31.1 1
"728" 31 25.5293 20.3954 23.4 1
"729" 51 26.8243 19.0443 16.4 1
"730" 43 22.1045 16.1616 21.9 1
"731" 35 24.799 19.2277 32.4 1
"732" 41 23.2236 21.3382 30.5 1
"733" 32 22.8449 18.8189 22.7 1
"734" 24 22.4719 19.7055 22.9 1
"735" 40 22.4719 20.4491 24.6 1
"736" 47 26.5657 17.4818 28.1 1
"737" 48 28.3482 21.4903 34.8 1
"738" 36 23.3254 18.8189 25.1 1
"739" 30 27.8916 21.6413 45.9 1
"740" 28 25.3025 20.0288 30.7 1
"741" 26 25.3025 20.0288 27.3 1
"742" 24 26.5657 17.4818 20.2 1
"743" 51 26.1379 21.3675 36 1
"744" 46 23.4241 21.5645 30.4 1
"745" 44 26.2252 21.5019 29.6 1
"746" 26 20.9068 18.8092 21.3 1
"747" 21 23.8059 18.0662 25.5 1
"748" 19 22.6778 22.4996 14.2 0
"749" 21 27.0839 18.7305 25.7 1
"750" 36 29.9011 22.6667 31.1 1
"751" 50 25.8922 22.5466 35.5 1
"752" 57 22.4128 21.6128 22.2 0
"753" 37 25.8922 22.9421 28.2 1
"754" 39 25.0768 19.6752 32.4 1
"755" 61 27.6021 22.8928 32.1 1
"756" 38 25.8922 20.9644 34.3 1
"757" 36 18.1381 21.0616 13.1 0
"758" 52 28.047 24.0344 33.4 1
"759" 40 25.8922 17.4044 21.2 1
"760" 27 24.6786 19.052 26.9 1
"761" 44 23.5199 18.3655 21.6 1
"762" 42 20.0124 19.5918 22.2 1
"763" 28 28.047 21.0828 38.5 1
"764" 20 20.6735 18.0427 24.3 1
"765" 50 22.7763 19.3625 21.2 1
"766" 25 25.4813 19.5312 22.6 1
"767" 34 23.6129 19.2336 27.4 1
"768" 36 25.1636 20.1951 19.6 1
"769" 19 20.7763 18.4965 26.3 1
"770" 19 22.872 21.6128 11.6 0
"771" 33 24.767 22.5827 29.4 1
"772" 28 22.872 19.1327 21.7 1
"773" 53 29.4925 21.6413 34.8 1
"774" 34 25.2475 20.7008 30.4 1
"775" 24 27.7502 19.8791 31.7 1
"776" 25 21.5524 18.3768 27.9 1
"777" 34 26.4695 21.875 32.3 1
"778" 31 28.1908 23.4221 29.6 1
"779" 40 22.965 20.3074 26.1 1
"780" 32 21.8979 18.9292 29.6 1
"781" 35 28.1908 24.6548 39.5 1
"782" 57 26.4695 21.0938 30.9 1
"783" 48 29.556 22.2137 27.6 1
"784" 47 24.4636 20.202 26.7 1
"785" 52 27.3166 22.0317 26.5 1
"786" 50 22.965 22.0581 27.1 1
"787" 44 25.2475 22.5827 28.5 1
"788" 41 27.3166 22.4323 28.2 1
"789" 41 30.5039 22.3674 27.3 1
"790" 46 25.2475 22.5827 26 1
"791" 37 21.8979 24.3375 19.5 0
"792" 28 25.6486 20.9572 24.6 1
"793" 26 21.212 23.4509 18 0
"794" 41 26.4695 21.875 34.8 1
"795" 22 26.4695 19.9219 27.7 1
"796" 28 24.4636 19.4674 31.6 1
"797" 55 24.4636 24.6097 25.7 0
"798" 36 27.3166 23.2335 26.1 1
"799" 28 26.0559 20.061 21.5 1
"800" 35 22.604 18.3391 23.8 1
"801" 23 19.6819 22.5309 13.7 0
"802" 36 19.6819 20.0617 9 0
"803" 25 26.9636 19.9219 23.7 1
"804" 47 28.3236 21.6311 26.4 1
"805" 57 29.2173 20.1348 21.4 1
"806" 39 29.2173 19.313 32.3 1
"807" 47 26.6185 19.8141 32.4 1
"808" 50 29.2173 21.3675 31.7 1
"809" 28 26.6185 22.1003 32.4 1
"810" 28 26.2086 22.5827 30.4 1
"811" 31 23.5063 23.1834 19.1 0
"812" 25 24.6298 18.6453 26.2 1
"813" 36 25.0156 19.2336 29 1
"814" 26 25.8048 20.0773 28.4 1
"815" 53 24.6298 20.4382 29 1
"816" 25 25.4072 20.5693 27.9 1
"817" 41 25.8048 20.0773 25.5 1
"818" 40 25.4072 21.6713 30.9 1
"819" 36 23.5063 21.4533 26.1 1
"820" 29 26.2086 22.5827 28.4 1
"821" 27 27.8873 21.3599 28.3 1
"822" 55 27.9518 20.3125 28 1
"823" 28 27.9518 17.9688 23.6 1
"824" 45 26.6891 21.4536 29.9 1
"825" 33 21.8303 22.5981 19.4 0
"826" 23 27.9518 21.0938 24.6 1
"827" 50 32.6228 22.6667 33.3 1
"828" 41 26.6891 20.7008 26.3 1
"829" 36 22.8709 18.7109 22.3 1
"830" 32 25.0932 21.8724 29.2 1
"831" 36 27.9518 24.2188 32.6 1
"832" 39 27.9518 22.2656 29.2 1
"833" 34 27.9518 23.4375 30.1 1
"834" 52 27.5244 21.2183 30.3 1
"835" 34 25.879 22.0386 33.5 1
"836" 53 26.6891 20.7008 25.5 1
"837" 39 27.1696 20.7008 27.3 1
"838" 42 31.6696 23.0681 29.8 1
"839" 44 29.3306 20.83 23.7 1
"840" 34 30.7114 20.3954 39.7 1
"841" 42 27.5885 22.8624 33.5 1
"842" 34 26.3508 20.9366 28.2 1
"843" 48 20.9241 23.1481 22.1 0
"844" 33 25.9507 27.2173 26.8 0
"845" 49 25.1682 25.5102 26.6 0
"846" 36 28.0139 26.2336 33.1 1
"847" 48 26.3508 25.7117 25.9 0
"848" 25 22.2586 22.921 30 1
"849" 44 26.3508 21.3039 33.7 1
"850" 25 29.3306 22.0317 24.6 1
"851" 36 29.3306 23.2335 36.2 1
"852" 40 26.7571 20.8209 25.7 1
"853" 46 31.6696 24.3496 35.4 1
"854" 48 25.5565 20.7967 25.3 1
"855" 43 25.5565 20.7967 24.3 1
"856" 52 28.446 21.875 29.9 1
"857" 40 29.7835 21.0962 24.3 1
"858" 30 28.446 20.3125 25.9 1
"859" 32 22.9547 19.8177 29.9 1
"860" 28 36.9698 23.9621 36.7 1
"861" 40 29.8341 22.0317 32.1 1
"862" 35 28.0735 20.9572 36 1
"863" 54 25.2408 23.8087 20.2 0
"864" 50 34.2329 22.9719 32.2 1
"865" 45 27.6501 22.2063 31.8 1
"866" 41 29.8341 23.2335 38.5 1
"867" 34 26.0199 21.1553 24.9 1
"868" 34 28.9401 21.875 36.2 1
"869" 42 29.3836 24.9199 35.4 1
"870" 44 21.0127 25.0298 20.7 0
"871" 40 29.8341 22.4323 33.2 1
"872" 47 26.4183 21.048 34.6 1
"873" 42 28.9401 24.2188 34.9 1
"874" 27 28.9401 21.4844 37 1
"875" 23 20.0625 24.2202 15.8 0
"876" 49 26.8227 22.4059 32.9 1
"877" 45 26.0199 20.4382 32.3 1
"878" 52 26.8227 20.5693 26.6 1
"879" 37 25.2408 19.257 18.9 1
"880" 50 27.6501 22.5827 33.9 1
"881" 52 31.7099 21.0828 24.8 1
"882" 34 24.8598 21.7993 29.5 1
"883" 39 28.1307 19.5717 22.4 1
"884" 36 29.8824 22.151 37.3 1
"885" 41 26.8858 20.3223 29.6 1
"886" 47 27.2945 21.6713 32.1 1
"887" 36 28.1307 22.2063 31.6 1
"888" 26 25.311 24.2215 16.8 0
"889" 47 33.2278 24.2382 31.9 1
"890" 23 23.1152 22.5981 33.9 1
"891" 38 24.5577 28.0557 29.4 0
"892" 30 25.6959 21.3578 24.6 1
"893" 58 27.2945 30.4867 32.3 0
"894" 48 27.2945 23.5078 31 1
"895" 30 29.8824 22.9421 29.1 1
"896" 39 27.2945 23.1405 29 1
"897" 62 26.4833 26.5338 28.4 0
"898" 45 26.0867 21.9671 24.3 1
"899" 25 29.4342 21.875 34 1
"900" 33 28.1307 20.7008 29.2 1
"901" 47 31.3086 23.1247 30.1 1
"902" 52 26.1511 24.8591 22.4 0
"903" 51 23.9001 26.1224 22.5 0
"904" 45 29.9283 24.6094 32.1 1
"905" 43 27.3534 23.5883 30.8 1
"906" 64 27.3534 26.1286 32.7 0
"907" 45 26.9466 23.6652 39.7 1
"908" 44 29.0435 27.8159 35.7 1
"909" 49 34.8001 28.8889 35.6 1
"910" 36 25.3788 24.9649 24.9 0
"911" 50 29.4824 25.0762 35.9 1
"912" 21 22.1664 22.8395 16.3 0
"913" 50 25.3788 22.913 32.4 1
"914" 50 40.5325 30.1796 41 1
"915" 40 29.0917 21.83 29.1 1
"916" 23 26.6063 21.3578 26.8 1
"917" 24 20.9465 21.0373 14.5 0
"918" 49 26.2133 23.1834 34.4 1
"919" 51 21.5867 22.3954 23.5 0
"920" 44 34.2951 25.5367 36.6 1
"921" 45 30.4224 21.875 32.1 1
"922" 49 27.0051 25.8645 28.2 0
"923" 54 31.3447 24.0346 33.9 1
"924" 55 31.8169 27.1816 37.7 1
"925" 57 30.8799 25.711 34.2 1
"926" 46 23.2664 25.2493 25.8 0
"927" 45 28.2381 23.8751 31.7 1
"928" 45 26.2133 25.9516 32.7 1
"929" 29 23.6166 25.8546 25.3 0
"930" 42 30.8799 24.1288 36.2 1
"931" 36 27.41 21.5139 26.2 1
"932" 35 20.9465 23.3747 20.1 0
"933" 42 32.7842 24.5578 30.8 1
"934" 27 32.2967 25.4767 32.4 1
"935" 32 21.9134 24.1517 19.2 0
"936" 34 22.5805 21.6049 28.5 1
"937" 50 30.4224 23.8281 33.7 1
"938" 44 33.2796 26.1427 39 1
"939" 27 27.41 22.5896 28.8 1
"940" 30 27.41 20.7967 27.9 1
"941" 29 27.41 25.0995 13.2 0
"942" 54 32.7842 21.6441 24.3 1
"943" 30 32.3252 21.9076 24.8 1
"944" 41 26.6644 21.4533 29.8 1
"945" 46 24.764 26.1224 21.9 1
"946" 25 28.2885 23.2254 30.8 1
"947" 37 25.1332 25.4327 22.9 0
"948" 40 29.5723 24.4646 38.2 1
"949" 50 26.6644 23.1834 33.1 1
"950" 45 31.8482 24.4352 30.4 1
"951" 37 26.6644 20.7612 34.5 1
"952" 33 29.1378 23.4236 32.2 1
"953" 23 27.8734 23.3067 24.6 0
"954" 28 26.6644 22.4913 31.7 1
"955" 48 35.8933 25.4375 36.2 1
"956" 30 31.8775 23.3377 31.9 1
"957" 44 31.8775 26.5021 36.4 1
"958" 36 27.9236 20.5499 28.5 1
"959" 52 32.3517 25.6369 31.2 1
"960" 34 21.7413 24.5435 24.4 0
"961" 35 29.1818 23.1405 32.3 1
"962" 39 26.331 28.3937 29.8 0
"963" 31 27.5166 24.5089 35.8 1
"964" 36 21.1055 26.309 33.6 0
"965" 55 28.3367 28.6851 40.4 1
"966" 44 23.4087 26.8519 27.5 0
"967" 47 27.1156 24.2215 34.8 1
"968" 48 28.7561 27.5802 33 1
"969" 52 31.4106 26.1719 33.5 1
"970" 23 22.3946 25.9787 24.7 0
"971" 42 33.3231 29.5858 36.6 1
"972" 47 27.1156 24.5675 30.7 1
"973" 29 26.331 25.6896 36 1
"974" 46 33.3231 27.1203 36.5 1
"975" 25 29.1818 22.4059 34 1
"976" 27 25.5689 22.46 16.2 0
"977" 41 31.4106 25.7812 37.1 1
"978" 51 27.5166 25.2092 33 0
"979" 26 26.7204 22.913 32.5 1
"980" 29 27.5166 25.9095 25.3 0
"981" 27 30.0528 24.0882 27.6 1
"982" 29 29.1818 22.4059 28.4 1
"983" 32 26.0045 20.148 31.3 1
"984" 36 26.7743 27.0416 27.4 0
"985" 54 24.5296 22.4088 20.7 0
"986" 27 23.4766 21.9774 19.8 0
"987" 45 22.7986 27.0238 23.5 0
"988" 54 36.4322 28.0689 42.1 1
"989" 48 31.9047 24.6094 28.7 1
"990" 49 33.3419 25.5588 35 1
"991" 48 33.8364 27.1203 37.1 1
"992" 55 32.8552 26.0375 32.3 1
"993" 28 22.1387 23.6669 18.8 0
"994" 30 30.5333 26.3465 39.9 1
"995" 48 27.5667 27.6817 35.2 0
"996" 30 35.3684 30.7574 42 1
"997" 28 26.3866 21.7181 34.6 1
"998" 29 25.6279 24.1633 18.6 0
"999" 47 30.0901 24.1672 32.9 1
"1000" 43 27.9718 23.4586 34.4 1
"1001" 38 27.9718 21.3578 27.3 1
"1002" 44 26.3866 24.3911 34.8 1
"1003" 53 28.0179 21.1073 29.5 1
"1004" 29 21.8876 22.5914 22.9 0
"1005" 43 28.8421 22.6757 27.6 1
"1006" 40 29.6912 21.4109 26 1
"1007" 51 23.8873 27.7769 28.4 0
"1008" 46 26.8261 25.0593 35.1 1
"1009" 43 27.2176 28.3937 35 1
"1010" 47 31.4684 28.578 42.9 1
"1011" 29 32.875 27.6888 40.7 1
"1012" 45 30.1254 26.8136 33.8 1
"1013" 37 37.5218 27.5556 31.5 1
"1014" 35 30.5972 28.2828 26.2 0
"1015" 48 30.1587 22.8625 30.2 1
"1016" 38 25.7399 23.6203 26.5 0
"1017" 44 36.4252 28.1943 37.6 1
"1018" 31 36.4252 28.1943 41.7 1
"1019" 26 28.4691 21.7993 30.1 1
"1020" 38 26.8759 21.4692 30.3 1
"1021" 23 28.8821 23.8087 31.4 1
"1022" 43 34.3586 27.5873 33.1 1
"1023" 47 34.8628 29.5858 41.7 1
"1024" 47 35.3752 29.1363 37.9 1
"1025" 52 42.2328 29.3413 38.5 1
"1026" 63 33.8623 25.2363 34.1 1
"1027" 35 33.3738 27.2932 37.7 1
"1028" 42 22.9336 27.4653 25.7 0
"1029" 27 27.2656 26.0617 36.4 1
"1030" 55 32.8929 22.2656 31.1 1
"1031" 46 32.8929 26.1719 32.1 1
"1032" 42 25.7399 29.3658 29.5 0
"1033" 50 34.8628 26.7094 35 1
"1034" 29 27.2656 25.0593 24.2 0
"1035" 45 28.1042 24.6755 34.3 1
"1036" 49 28.9202 29.4118 25.4 0
"1037" 39 33.387 32.4219 32.5 0
"1038" 44 25.4264 28.4011 29.1 0
"1039" 28 24.7086 27.4717 27.5 0
"1040" 44 26.5414 28.4091 26.6 0
"1041" 59 21.0914 25.7704 25.2 0
"1042" 51 38.6104 27.1111 39 1
"1043" 54 36.4192 26.5643 35.5 1
"1044" 43 24.0104 25.6801 29.1 0
"1045" 47 37.482 27.7671 40.6 1
"1046" 44 33.8811 31.25 41.4 1
"1047" 45 31.9946 30.4878 33.5 0
"1048" 45 35.3752 30.4272 43.8 1
"1049" 53 35.3752 27.5873 36.4 1
"1050" 53 36.9425 26.5643 35.7 1
"1051" 22 31.5408 26.8136 38.1 1
"1052" 35 29.7924 22.4082 31.2 1
"1053" 35 29.3714 26.9896 36.8 1
"1054" 40 39.1548 31.1111 39.1 1
"1055" 48 36.9425 32.8892 43.6 1
"1056" 53 31.5408 31.2213 44.6 1
"1057" 56 38.5879 28.9461 39 1
"1058" 62 32.0127 28.2828 30 0
"1059" 47 35.3728 29.6427 37.3 1
"1060" 53 26.2615 30.5858 30.5 0
"1061" 38 23.4518 26.881 22.6 0
"1062" 60 33.4083 27.4348 42.5 1
"1063" 58 41.4744 32.3939 45 1
"1064" 45 29.0235 24.3911 33.2 1
"1065" 25 32.4845 27.9155 29.7 0
"1066" 40 40.8307 35.1336 46.9 1
"1067" 53 30.7028 32.912 33.1 0
"1068" 48 29.4341 33.8021 33.2 0
"1069" 31 33.4165 28.6048 37.3 1
"1070" 38 27.8631 23.3011 33.8 1
"1071" 50 36.3799 30.0433 42.1 1
"1072" 30 31.5975 25.8645 37.4 1
"1073" 47 39.0672 31.6118 43.3 1
"1074" 62 40.7878 31.1111 37.8 1
"1075" 50 30.7248 31.1419 29.7 0
"1076" 42 28.6516 31.3469 45 1
"1077" 47 28.6516 26.7755 35.5 1
"1078" 58 32.9563 27.5482 36.5 1
"1079" 49 35.8677 23.7332 36.4 1
"1080" 38 42.5965 35.1705 47.2 1
"1081" 26 35.3634 26.9531 34.6 1
"1082" 49 24.575 27.1708 23 0
"1083" 28 33.4231 26.398 35.7 1
"1084" 26 26.7619 27.1664 27.2 0
"1085" 52 34.8633 25.9107 36.9 1
"1086" 42 29.0836 24.1633 31.7 1
"1087" 56 27.1354 25 29.3 0
"1088" 39 35.3482 25.1486 27.2 1
"1089" 30 34.8581 25.9701 39.4 1
"1090" 45 35.8332 28.1969 39.7 1
"1091" 30 26.838 27.7703 30.9 0
"1092" 40 29.9475 38.2041 38.7 0
"1093" 36 32.5234 26.2596 37.5 1
"1094" 45 30.3795 31.0204 35.4 0
"1095" 48 37.8628 35.5999 46.1 1
"1096" 40 38.3939 30.0433 41.2 1
"1097" 25 34.8436 29.3848 44 1
"1098" 53 35.3276 31.6032 40.5 1
"1099" 25 29.5618 26.8122 36.8 1
"1100" 31 40.6053 29.9376 38.4 1
"1101" 44 37.3146 35.4925 43.9 1
"1102" 34 31.2328 27.0842 34.9 1
"1103" 38 29.9864 33.5153 31.9 0
"1104" 34 36.8032 34.6746 41.2 1
"1105" 25 28.0498 29.8606 29.3 0
"1106" 34 38.8603 30.8532 42.2 1
"1107" 31 35.7695 30.4834 43.4 1
"1108" 42 24.5594 26.5703 27.1 0
"1109" 50 33.8829 34.6021 36.2 0
"1110" 40 32.1073 26.1224 35.7 1
"1111" 33 26.6741 30.4709 32.1 0
"1112" 56 30.8547 33.7068 29.5 0
"1113" 25 35.7306 30.1162 38.7 1
"1114" 21 38.7431 32.0073 43.5 1
"1115" 22 38.7023 30.1103 44.5 1
"1116" 39 34.3106 35.1541 44.9 1
"1117" 32 41.9186 32.0461 43.5 1
"1118" 31 43.6665 36.6285 48.1 1
"1119" 52 31.2763 29.6296 30.3 0
"1120" 37 43.0003 36.1069 47.4 1
"1121" 44 41.2927 35.1562 43.2 1
"1122" 52 36.6199 31.8616 43.3 1
"1123" 32 41.2927 32.4219 44 1
"1124" 41 42.4221 35.6513 44.6 1
"1125" 33 36.6199 38.5141 38.2 0
"1126" 35 39.1367 33.0904 34.1 1
"1127" 45 39.6129 34.5776 44.4 1
"1128" 50 29.6997 34.6861 33.3 0
"1129" 49 42.9256 35.2508 42.6 1
"1130" 34 35.6155 42.0996 42.2 0
"1131" 53 38.5308 33.705 44.2 1
"1132" 39 37.5303 33.9624 44.4 1
"1133" 50 50.4516 44.4259 48.8 1
"1134" 34 42.2097 34.7209 45.7 1
"1135" 34 29.7287 28.8089 36.8 0
"1136" 52 44.1677 35.4925 44.5 1
"1137" 38 37.2908 40.0653 39.9 0
"1138" 33 38.2524 43.4361 42.7 0
"1139" 35 48.3304 41.6233 43.8 1
"1140" 20 52.377 40.9891 49.3 1
"1141" 32 39.187 44.2131 43.4 0
"1142" 35 47.222 40.625 48.5 1
"1143" 60 49.9748 44.464 50 1
"1144" 34 44.9154 35.4308 43.7 1
"1145" 45 51.3297 43.5109 48.9 1
"1146" 26 61.0569 50.7812 48.6 1
"1147" 34 24.8283 25.5036 21.4 0
"1148" 30 22.0226 17.5781 21.8 1
"1149" 28 22.4242 26.1962 23.6 0
"1150" 23 19.3551 21.7181 12.7 0
"1151" 49 39.2968 36.3322 34.1 0
"1152" 24 24.9354 19.4674 24.6 1
"1153" 33 22.4314 23.2216 15.7 0
"1154" 39 22.8709 23.0546 20.5 0
"1155" 47 34.3713 27.6888 39.6 1
"1156" 42 21.0113 22.3094 21 0
"1157" 31 22.7849 18.8271 31.1 1
"1158" 60 30.5972 27.5482 25.8 0
"1159" 55 30.2737 31.8339 30.9 0
"1160" 31 25.6849 23.5666 20.4 0
"1161" 42 22.1722 23.5102 25.2 0
"1162" 37 26.7743 25.3515 27 0
"1163" 28 19.37 21.7051 21.7 0
"1164" 32 23.0361 24.1633 20 0
"1165" 35 25.1682 26.2188 27 0
"1166" 26 26.2086 20.3244 35.3 1
"1167" 40 28.1042 29.7458 29.3 0
"1168" 33 22.8453 24.3025 18.7 0
"1169" 37 26.6644 29.0657 24.9 0
"1170" 35 25.7621 22.8374 31.1 1
"1171" 35 26.2139 28.7211 28 0
"1172" 21 21.5196 17.8465 26.2 1
"1173" 44 27.2419 21.9076 30.5 1
"1174" 40 25.1332 27.4145 21.2 0
"1175" 40 34.8122 31.8878 39.3 0
"1176" 27 39.6303 40.2244 37.7 0
"1177" 30 25.1959 24.8163 20.7 0
"1178" 18 23.5435 22.2753 20.2 0
"1179" 21 37.8628 35.9954 35.2 0
"1180" 25 22.8671 21.8573 17.5 0
"1181" 25 21.6477 21.7994 7.1 0
"1182" 23 30.3419 26.7299 24 0
"1183" 23 28.386 23.7332 14.2 0
"1184" 23 35.3752 23.3091 35.9 1
"1185" 26 24.1664 19.0039 21.5 0
"1186" 36 20.2193 20.1092 17.5 0
"1187" 34 28.3438 21.5858 27.2 1
"1188" 30 25.826 21.2031 27 1
"1189" 31 19.6301 21.5029 15.3 0
"1190" 20 25.5299 22.8931 30.5 1
"1191" 31 32.936 26.3465 36.8 1
"1192" 35 28.9202 27.6817 25.1 0
"1193" 25 28.3194 28.4055 28.2 0
"1194" 20 22.5362 23.9591 20.7 0
"1195" 28 25.9406 28.0822 22.8 0
"1196" 32 33.3419 22.719 33.7 1
"1197" 38 23.6684 24.5156 25.4 0
"1198" 39 29.0235 25.7276 35.3 1
"1199" 34 22.6778 18.8707 25 1
"1200" 19 35.8888 24.8889 31.5 1
"1201" 25 28.2585 20.2848 38 1
"1202" 28 29.1378 23.4236 34.7 1
"1203" 33 35.6875 41.5225 38.7 0
"1204" 31 22.5362 24.8356 22.7 0
"1205" 29 29.6912 21.7738 31.3 1
"1206" 23 25.6486 19.052 31 1
"1207" 30 30.7641 26.7036 37.1 1
"1208" 47 28.9401 21.4844 24.5 1
"1209" 28 24.5232 25.42 20.8 0
"1210" 22 28.3236 22.4323 30.1 1
"1211" 34 25.1636 20.1951 31.9 1
"1212" 19 28.1855 21.1927 31 1
"1213" 27 38.6606 29.0006 43.5 1
"1214" 28 26.3073 28.0864 23.9 0
"1215" 26 24.4087 20.7612 33.1 1
"1216" 42 25.0768 17.7462 30.4 1
"1217" 43 23.8429 26.023 21.4 0
"1218" 41 31.5185 30.4878 31.6 0
"1219" 55 28.047 22.3478 28.7 0
"1220" 22 27.6459 28.0689 33.5 0
"1221" 29 23.5425 22.6422 19.1 0
"1222" 28 32.7264 24.3496 34.7 1
"1223" 31 28.5585 21.7193 36.7 1
"1224" 33 29.556 25.204 41.7 1
"1225" 35 29.1844 29.6495 25.6 0
"1226" 40 30.0789 31.0137 28.9 0
"1227" 50 24.8598 22.8374 17.1 0
"1228" 34 25.8877 20.2812 26 1
"1229" 20 25.9862 28.3782 25.9 0
"1230" 57 30.3419 29.737 30 0
"1231" 41 23.3923 26.8817 24.2 0
"1232" 43 26.5892 26.8122 30.7 0
"1233" 45 23.7562 23.7196 17.1 0
"1234" 19 18.2479 17.2081 6.9 0
"1235" 34 21.6477 23.1206 11.6 0
"1236" 37 19.2865 19.1897 18.6 1
"1237" 36 26.4402 26.4236 23 0
"1238" 32 23.999 20.1562 26.9 1
"1239" 30 21.5867 23.2016 22.9 0
"1240" 32 20.7987 18.4423 33 1
"1241" 32 19.9049 22.9224 18.3 0
"1242" 32 27.2419 24.3418 37.5 1
"1243" 31 26.5459 24.8016 38.5 1
"1244" 31 28.6385 23.4339 30.7 1
"1245" 31 27.7502 20.4876 28.7 1
"1246" 33 23.6166 24.1948 24 0
"1247" 31 22.965 24.4039 19.4 0
"1248" 31 25.2408 21.4628 30.5 1
"1249" 30 35.8959 27.7441 39.6 1
"1250" 30 34.2765 24.9989 36.1 1
"1251" 30 23.9575 22.2145 30.9 1
"1252" 29 28.8421 24.9079 36.6 1
"1253" 29 21.6502 18.094 28.3 1
"1254" 29 25.7169 21.5019 28.8 1
"1255" 28 28.3367 21.5139 29.9 1
"1256" 42 21.5867 23.4704 23.4 0
"1257" 32 25.9472 26.2622 24.8 0
"1258" 33 25.5689 24.9042 24 0
"1259" 33 20.7144 21.0758 19.7 0
"1260" 27 28.2885 24.169 38.6 1
"1261" 41 23.3386 25.7483 27.5 0
"1262" 56 25.826 29.3082 30.3 0
"1263" 41 26.2732 30.3341 37.9 0
"1264" 43 18.4041 18.3368 23.5 0
"1265" 27 25.7169 20.2848 29.1 1
"1266" 31 17.977 20.0749 16.2 0
"1267" 26 23.4201 19.6772 23.3 1
"1268" 52 31.6131 31.6866 34.1 0
"1269" 26 24.708 22.913 26.9 1
"1270" 39 25.2408 26.7848 25.6 0
"1271" 26 24.0462 18.8189 21.4 1
"1272" 25 25.1636 19.9665 26.9 1
"1273" 24 24.6786 19.3568 27.4 1
"1274" 23 31.3447 24.996 33 1
"1275" 23 27.8209 23.8424 28.1 1
"1276" 22 24.3305 20.7626 28.7 1
"1277" 43 21.6651 25.4017 35.6 0
"1278" 22 29.4342 23.125 38.2 1
"1279" 46 24.3514 27.4918 25.1 0
"1280" 42 30.3208 31.0979 30.5 0
"1281" 21 29.1965 26.6896 37.9 1
"1282" 20 23.2397 18.8246 21.3 1
"1283" 19 24.9872 20.4297 27.1 1
"1284" 19 25.1636 23.1291 25 1
"1285" 34 25.5789 25.0574 25.3 0
"1286" 51 32.9786 31.8616 31.8 0
"1287" 30 23.4087 21.6049 20.5 0
"1288" 23 23.2278 22.6474 13.4 0
"1289" 22 30.8114 28.0816 29.6 0
"1290" 26 37.5218 26.6667 37.9 1
"1291" 27 24.298 22.8931 11.2 0
"1292" 33 29.6536 26.8136 29.3 0
"1293" 39 23.9575 23.1834 13.8 0
"1294" 49 25.0011 26.0276 22.3 0
"1295" 25 22.8709 21.7181 13.1 0
"1296" 36 25.0682 22.7204 19.1 0
"1297" 31 26.2133 21.1073 27.6 1
"1298" 51 27.5667 23.1834 32.4 1
"1299" 33 22.8453 24.6181 17 0
"1300" 30 28.062 24.9649 28.2 0
"1301" 22 28.4992 21.3593 24.7 1
"1302" 27 31.1579 31.1614 32.1 0
"1303" 19 25.826 21.8871 19.7 0
"1304" 41 31.4405 25.0762 31.9 1
"1305" 39 24.8704 26.2878 22.5 0
"1306" 31 32.5373 27.3797 39.8 1
"1307" 44 26.0599 24.4898 20.6 0
"1308" 31 41.2927 33.2031 45.7 1
"1309" 29 27.8209 26.1286 25 0
"1310" 42 37.482 29.4758 36.5 1
"1311" 39 29.1567 24.0166 32.5 1
"1312" 34 26.8261 33.4124 34 0
"1313" 46 28.8001 24.5975 31.6 0
"1314" 32 21.212 19.3883 25.7 1
"1315" 51 27.9236 22.6757 34.7 1
"1316" 41 35.3565 30.1686 37.7 1
"1317" 46 24.069 25.9924 23.4 0
"1318" 47 28.7099 19.4674 24.2 1
"1319" 28 31.4684 24.3865 36.1 1
"1320" 48 26.3513 28.0822 26.7 0
"1321" 34 26.6063 24.0188 24.4 0
"1322" 40 26.3073 23.1481 19.3 0
"1323" 41 27.6501 21.83 23.4 1
"1324" 43 29.5155 28.4082 37 1
"1325" 47 26.0867 24.8016 23.9 0
"1326" 54 25.6274 20.1956 29.8 1
"1327" 47 32.2967 24.6548 31 1
"1328" 32 27.2333 18.9619 28.4 1
"1329" 45 28.8271 22.4323 27.4 1
"1330" 38 32.875 24.5243 38.8 1
"1331" 43 24.6786 21.9479 24.8 1
"1332" 25 26.4128 21.3964 21.8 1
"1333" 26 23.4766 26.7086 22.3 0
"1334" 38 26.4695 22.8125 30.4 1
"1335" 26 18.0367 21.7181 6.8 0
"1336" 56 31.4838 23.7377 28 1
"1337" 41 24.9354 21.2305 25.3 1
"1338" 59 33.7832 25.7166 33.5 1
"1339" 51 22.4314 19.6131 22.2 1
"1340" 44 28.2381 23.1405 25.2 1
"1341" 25 22.9946 24.0741 19.4 0
"1342" 31 35.8575 28.9062 41.7 1
"1343" 43 25.1959 25.4694 19.5 0
"1344" 37 26.7571 19.3337 21.2 1
"1345" 26 34.2505 32.2831 32.6 0
"1346" 32 26.9466 21.5139 36.8 1
"1347" 39 39.9503 31.6443 39.1 1
"1348" 53 24.4931 19.5312 29.7 1
"1349" 44 24.8946 16.6133 13.2 1
"1350" 21 24.8526 19.3337 32 1
"1351" 43 32.5392 30.7394 31.6 0
"1352" 36 26.5414 24.2123 25.6 0
"1353" 37 31.9047 23.0469 32.5 1
"1354" 40 25.5789 24.1517 22.9 0
"1355" 36 27.8209 21.4109 33.1 1
"1356" 38 25.879 21.3039 34.9 1
"1357" 37 31.069 25.7117 32.1 1
"1358" 48 52.696 42.1121 42.8 1
"1359" 51 26.6644 21.4533 29.7 1
"1360" 53 29.8341 22.4323 20.8 1
"1361" 46 27.6501 23.7118 30.3 1
"1362" 45 25.4072 22.0386 22.6 1
"1363" 46 25.3788 23.939 29.3 1
"1364" 50 27.3783 21.3964 19.9 1
"1365" 57 31.1169 28.3266 40.2 1
"1366" 44 26.9466 22.3386 25.1 1
"1367" 59 28.3086 21.9865 25.4 1
"1368" 40 24.9386 22.6757 28.7 1
"1369" 37 26.9636 22.8516 29.3 1
"1370" 42 28.0735 22.1003 23.5 1
"1371" 46 28.8421 25.8645 26.8 0
"1372" 44 30.757 24.2439 30.9 1
"1373" 35 27.6153 30.1896 28.1 0
"1374" 43 26.4341 26.5759 23.5 0
"1375" 25 26.0199 23.3067 17 0
"1376" 47 27.9518 20.3125 25.5 1
"1377" 38 29.9475 24.1633 22.1 0
"1378" 37 24.1936 21.3382 29.6 1
"1379" 24 34.2329 24.3232 34 1
"1380" 38 40.3045 37.1094 48.2 1
"1381" 32 29.9024 30.7394 28.3 0
"1382" 54 24.799 20.0288 22.8 1
"1383" 58 34.2765 21.9289 34.1 1
"1384" 34 24.6733 26.0299 19.6 0
"1385" 44 25.7981 29.1687 29.1 0
"1386" 44 37.9422 29.5447 38.7 1
"1387" 59 32.9563 33.6088 32.63 0
"1388" 32 27.0051 22.3214 31.2 1
"1389" 46 27.4577 19.9219 19.4 1
"1390" 27 23.291 23.0518 18.1 0
"1391" 35 28.4797 21.0702 21.3 1
"1392" 42 23.9918 19.1736 27.8 1
"1393" 31 24.6931 18.9857 23.7 1
"1394" 45 29.1378 21.453 28.9 1
"1395" 38 27.1492 21.1383 23 1
"1396" 39 32.1395 24.5281 28.4 1
"1397" 56 31.9047 26.0547 37.4 1
"1398" 53 34.3713 28.1634 35.2 1
"1399" 34 27.5166 22.9684 28.6 1
"1400" 48 30.7114 24.5578 32 1
"1401" 42 33.8364 25.8876 37.5 1
"1402" 39 35.6875 30.7958 41 1
"1403" 37 28.3777 34.5679 33.3 0
"1404" 41 29.1818 23.5078 31.8 1
"1405" 35 24.9507 23.3556 18.7 0
"1406" 39 29.3373 23.1084 35.9 1
"1407" 40 27.9236 22.3214 31.1 1
"1408" 33 37.3399 26.5625 40.8 1
"1409" 40 25.6279 23.8367 20.2 0
"1410" 54 26.4833 22.5896 29.2 1
"1411" 33 22.5098 19.6072 21.3 1
"1412" 46 31.9047 23.8281 35.1 1
"1413" 34 28.3236 19.2277 20.1 1
"1414" 36 30.2919 21.5019 25.4 1
"1415" 43 26.2133 24.2215 14.7 0
"1416" 36 39.6658 29.8233 40.1 1
"1417" 44 31.4405 26.3493 36 1
"1418" 39 28.1294 24.8429 30.5 1
"1419" 29 22.3307 19.1088 22.3 1
"1420" 39 22.0448 22.9111 22.2 0
"1421" 50 28.584 33.4124 29.6 0
"1422" 39 36.8251 30.2843 37 1
"1423" 46 25.0324 20.5743 22 1
"1424" 50 22.901 24.9871 20.8 0
"1425" 45 39.1828 45.1654 43.13 0
"1426" 52 26.3866 31.4411 32.3 0
"1427" 47 31.6685 34.0203 34.8 0
"1428" 37 21.161 24.6986 22.8 0
"1429" 60 23.9001 28.4082 29.3 0
"1430" 62 21.9919 21.3839 21.1 0
"1431" 41 30.0901 36.4366 37.5 0
"1432" 40 28.0139 24.6904 28.8 0
"1433" 48 25.0932 26.1752 32.3 0
"1434" 52 26.0045 29.7265 27.9 0
"1435" 34 27.5142 30.7419 32.7 0
"1436" 44 33.4281 35.9963 36 0
"1437" 56 24.4 26.9564 31.8 0
"1438" 36 26.6791 32.4584 32.1 0
"1439" 57 25.3718 27.143 30.1 0
"1440" 48 23.3386 28.4011 26.7 0
"1441" 45 24.1144 25.0135 20.1 0
"1442" 31 20.5101 21.2963 25.4 0
"1443" 29 24.0412 27.1314 22.3 0
"1444" 42 26.6511 22.1893 41.3 0
"1445" 26 25.9472 28.0664 26.8 0
"1446" 63 25.844 26.9967 34.1 0
"1447" 42 22.965 23.9838 20.1 0
"1448" 53 32.9806 38.7543 38.5 0
"1449" 31 20.7398 23.04 15.7 0
"1450" 61 31.5975 36.1395 39.2 0
"1451" 60 24.1808 31.2175 31.9 0
"1452" 36 26.331 30.0838 26.7 0
"1453" 36 23.5063 26.2976 19.4 0
"1454" 55 27.0614 28.3604 30.5 0
"1455" 45 21.1443 21.7079 16 0
"1456" 41 23.9717 26.1493 20.7 0
"1457" 47 25.7399 27.1314 23.4 0
"1458" 42 37.448 29.1363 36.8 0
"1459" 58 30.2198 26.2188 29.7 0
"1460" 57 24.4659 29.3658 26.7 0
"1461" 59 27.2176 27.7177 25.5 0
"1462" 48 22.2586 26.4721 22 0
"1463" 41 18.8537 23.1481 20.7 0
"1464" 44 23.9717 29.3776 23.7 0
"1465" 63 26.8261 26.3958 25.5 0
"1466" 53 27.5495 29.0123 30.6 0
"1467" 55 27.3534 25.4028 27.5 0
"1468" 32 21.582 24.6181 19.3 0
"1469" 39 24.6509 31.7901 28.1 0
"1470" 38 29.3714 31.1419 27.4 0
"1471" 33 27.705 32.7442 30.1 0
"1472" 38 25.5565 26.1752 18.2 0
"1473" 52 22.2586 23.8895 17.9 0
"1474" 37 30.3614 33.0295 36.7 0
"1475" 39 25.0932 26.8923 18.5 0
"1476" 56 23.3904 23.2858 14.6 0
"1477" 51 26.9238 32 29.4 0
"1478" 48 33.4338 35.0128 32.3 0
"1479" 48 24.8598 26.2976 22.2 0
"1480" 51 27.5495 30.8642 33.4 0
"1481" 52 24.764 27.102 26.6 0
"1482" 31 21.582 23.9869 14.1 0
"1483" 30 25.7399 27.7698 24.3 0
"1484" 47 26.7204 28.0428 24.1 0
"1485" 58 24.767 25.2174 22.7 0
"1486" 60 24.1664 23.3067 24.3 0
"1487" 38 30.7453 30.7787 29.9 0
"1488" 37 31.9534 33.9125 31.8 0
"1489" 47 26.5459 29.0533 31 0
"1490" 44 28.2381 30.6703 35.2 0
"1491" 39 27.7473 31.378 32.5 0
"1492" 60 30.6263 32.6608 33.5 0
"1493" 61 25.7621 25.2595 27.8 0
"1494" 29 21.834 24.7245 24.4 0
"1495" 36 22.9981 27.4598 26.4 0
"1496" 42 22.5805 26.8519 24.3 0
"1497" 50 23.4241 26.0262 22.2 0
"1498" 51 26.0599 28.7347 31.4 0
"1499" 30 29.3714 32.1799 31.5 0
"1500" 44 24.4087 24.2215 27.6 0
"1501" 37 23.7865 25.1474 23 0
"1502" 49 32.5392 32.7442 36.6 0
"1503" 35 25.4072 23.5078 25 0
"1504" 54 25.1636 28.1969 35.1 0
"1505" 53 30.5972 30.854 28.2 0
"1506" 51 21.582 24.6181 27.2 0
"1507" 59 28.0179 29.7578 29.8 0
"1508" 29 17.586 20.4467 13 0
"1509" 51 27.2333 27.5134 27.2 0
"1510" 50 29.2173 31.2295 32.6 0
"1511" 54 27.7663 28.6501 25.6 0
"1512" 53 24.4087 24.2215 19 0
"1513" 55 29.1818 27.1809 23.6 0
"1514" 40 25.4072 27.1809 26.9 0
"1515" 53 26.1511 25.5593 20.9 0
"1516" 25 26.6063 25.9095 26.5 0
"1517" 53 28.5092 31.1207 27.7 0
"1518" 29 23.8974 32.5373 30.4 0
"1519" 46 35.3761 32.4622 33.8 0
"1520" 57 27.2176 28.0557 28 0
"1521" 30 27.0051 28.3447 27.3 0
"1522" 43 21.7826 25.7672 26.5 0
"1523" 45 26.2133 28.3737 27.4 0
"1524" 63 26.2133 28.0277 22.7 0
"1525" 55 27.5244 27.7767 21 0
"1526" 44 25.7399 29.685 26.3 0
"1527" 56 27.2656 29.737 34.4 0
"1528" 40 23.1152 24.2123 13.7 0
"1529" 44 25.7929 26.8274 26.7 0
"1530" 56 26.8759 30.7174 31.8 0
"1531" 44 24.8526 22.3081 21.6 0
"1532" 44 23.2278 25.0135 19.3 0
"1533" 42 30.6536 29.4023 27.5 0
"1534" 50 21.4933 22.9819 23 0
"1535" 22 22.0921 24.9307 20.7 0
"1536" 39 24.9316 26.3329 24.2 0
"1537" 43 23.2397 27.6095 22.7 0
"1538" 48 24.8905 29.0466 22.2 0
"1539" 43 29.3373 26.6097 27.1 0
"1540" 55 26.5459 28.3447 23 0
"1541" 58 29.1818 27.9155 28.9 0
"1542" 42 31.2208 37.756 33.8 0
"1543" 56 26.7204 27.3588 22 0
"1544" 32 27.3557 29.7143 30.5 0
"1545" 50 32.9786 37.4637 30 0
"1546" 56 21.3382 23.4568 26.3 0
"1547" 59 25.0682 26.7299 25.6 0
"1548" 49 27.4644 27.6361 29.8 0
"1549" 52 24.2618 27.4145 26.1 0
"1550" 58 21.4233 22.5878 24 0
"1551" 60 26.7571 29.7442 28.3 0
"1552" 42 28.1042 29.7458 25 0
"1553" 29 31.375 21.2874 20.9 1
"1554" 41 26.6891 22.9591 32.1 1
"1555" 35 27.5885 20.9572 26.7 1
"1556" 37 23.4518 26.595 23.9 0
"1557" 56 28.8001 30.478 29.3 0
"1558" 58 24.9507 26.8274 28.7 0
"1559" 55 27.8263 33.2515 32.8 0
"1560" 52 31.0939 30.1205 33.4 0
"1561" 56 22.3412 24.6755 24 0
"1562" 54 29.5284 29.7211 23.1 0
"1563" 61 33.4317 29.0318 31 0
"1564" 51 28.5475 29.4078 26.4 0
"1565" 55 30.2476 31.5115 32.8 0
"1566" 31 23.9003 24.539 26.3 0
"1567" 46 30.1254 33.0579 30.6 0
"1568" 43 25.4791 26.8519 22 0
"1569" 32 27.0051 27.2817 25.3 0
"1570" 46 28.4691 29.4118 28.7 0
"1571" 52 30.1587 33.0237 31.9 0
"1572" 56 29.1567 25.8065 38.1 1
"1573" 46 24.6287 27.7323 27.1 0
"1574" 57 34.9169 40.3117 39 0
"1575" 60 32.3988 30.0781 28.4 0
"1576" 23 23.5063 18.6851 26.4 1
"1577" 37 24.0104 24.7843 20.4 0
"1578" 36 25.4791 27.7778 27.1 0
"1579" 25 24.3305 23.1084 20.8 0
"1580" 54 26.331 26.3656 25 0
"1581" 49 35.1876 22.8129 43.3 1
"1582" 32 22.8671 25.9924 21.8 0
"1583" 42 25.4791 29.321 25.8 0
"1584" 33 25.3287 20.0773 20.9 1
"1585" 35 35.3444 24 28.6 1
"1586" 33 23.5435 20.984 22.1 0
"1587" 51 35.3276 28.257 41.2 1
"1588" 21 38.055 39.8991 36.3 0
"1589" 30 34.3529 35.4308 34.2 0
"1590" 53 27.1354 28.0864 29.9 0
"1591" 42 28.4269 24.5089 26.8 0
"1592" 42 25.4791 29.321 25.8 0
"1593" 57 31.0138 29.7339 30 0
"1594" 36 21.6651 25.6971 23.5 0
"1595" 58 30.6536 27.2509 32.5 0
"1596" 54 31.0138 29.7339 27.2 0
"1597" 47 28.6538 21.9138 38.1 1
"1598" 23 22.4242 24.6181 17.9 0
"1599" 49 26.0045 26.0933 23.5 0
"1600" 34 30.4481 34.8765 33.1 0
"1601" 56 28.6617 26.398 31.1 1
"1602" 47 30.1401 23.1911 40.7 1
"1603" 43 29.2236 25.4028 30.7 0
"1604" 48 27.2656 30.0712 28.9 0
"1605" 49 23.8228 26.2346 21.6 0
"1606" 55 25.4072 23.8751 26.2 0
"1607" 57 26.914 21.3593 36.3 1
"1608" 54 28.7561 30.8463 27.9 0
"1609" 57 29.7268 27.6095 31.8 0
"1610" 57 28.9564 27.3588 23.9 0
"1611" 52 34.3605 39.8006 37.3 0
"1612" 43 26.5454 24.3046 26.6 1
"1613" 57 26.0599 29.3878 27.9 0
"1614" 53 26.1511 25.9095 24.3 0
"1615" 44 23.7284 27.7575 27.4 0
"1616" 37 23.1428 22.2291 16 0
"1617" 50 32.029 29.7576 26 0
"1618" 52 29.5155 31.0204 34.4 0
"1619" 62 35.2872 39.8006 36 0
"1620" 41 25.7929 25.2493 23.5 0
"1621" 53 32.5295 26.6436 33.3 0
"1622" 28 20.4059 22.6347 18.2 0
"1623" 34 30.1587 26.8544 26.9 0
"1624" 28 29.4342 21.4844 41.2 1
"1625" 37 20.6891 19.257 21.1 1
"1626" 46 31.6281 23.9706 30.7 1
"1627" 44 34.3388 25.8065 33.1 1
"1628" 44 22.3426 25.1205 17.8 0
"1629" 48 25.7169 22.719 26.8 1
"1630" 35 23.7498 20.2813 22.4 1
"1631" 27 22.1585 20.0008 15.3 0
"1632" 40 24.6298 22.3027 30.7 1
"1633" 24 28.0139 20.1767 28 1
"1634" 36 27.0586 24.2424 32.6 1
"1635" 38 31.1383 33.1278 34.7 0
"1636" 37 25.1313 20.325 16.8 1
"1637" 39 24.3958 19.8173 18.1 1
"1638" 34 30.2476 26.1896 34.5 1
"1639" 40 30.3109 28.4301 35.5 1
"1640" 63 45.7791 35.3588 43.3 1
"1641" 44 30.1587 25.6568 39.4 1
"1642" 51 26.4918 30.7592 30.9 0
"1643" 44 33.7614 25.5367 36 1
"1644" 31 24.764 20.8327 20.5 1
"1645" 36 26.2252 20.2848 20.3 1
"1646" 42 30.7971 29.0659 28.2 0
"1647" 23 20.3234 21.4476 13.1 0
"1648" 27 24.7856 18.5568 23.2 1
"1649" 43 28.062 27.3588 33.5 1
"1650" 51 21.5061 25.3593 22.5 0
"1651" 23 27.7663 23.1405 29 1
"1652" 32 28.446 23.0469 30.1 1
"1653" 49 28.9401 20.7031 24.8 1
"1654" 32 27.4644 22.6757 24.7 1
"1655" 51 36.9298 28.3039 41.7 1
"1656" 28 21.4213 22.546 13 0
"1657" 24 26.1511 23.4586 7.5 0
"1658" 22 30.0037 25.565 18.4 0
"1659" 19 33.3588 24.0346 39.4 1
"1660" 58 27.9236 23.7387 22.3 0
"1661" 28 27.0051 22.6757 7.3 0
"1662" 41 28.0179 26.9896 18.7 0
"1663" 41 30.1254 33.7925 31.8 0
"1664" 61 28.2885 23.5883 8.5 0
"1665" 50 26.331 23.6614 16.9 0
"1666" 31 32.5399 26.4236 28.8 0
"1667" 46 33.8937 37.2024 36.9 0
"1668" 44 26.3508 23.8751 13.3 0
"1669" 55 29.9475 28.0816 24.4 0
"1670" 57 25.4444 26.0276 21.5 0
"1671" 53 30.3811 30.0621 29.6 0
"1672" 32 25.5789 25.3593 23.7 0
"1673" 60 25.065 27.1605 21.3 0
"1674" 47 23.8228 26.5432 23.2 0
"1675" 53 27.8734 27.968 30.7 0
"1676" 44 27.5885 26.6728 24.7 0
"1677" 39 35.8332 35.8177 38.4 0
"1678" 59 26.5414 27.4406 32.8 0
"1679" 43 25.311 25.2595 20.9 0
"1680" 28 37.364 26.1066 38.9 1
"1681" 44 30.396 24.5351 22.4 0
"1682" 44 27.6148 24.623 21.6 0
"1683" 31 23.1353 28.0763 24.8 0
"1684" 31 24.4697 28.06 29.3 0
"1685" 35 27.0051 24.4473 16.5 0
"1686" 30 36.9298 24.5578 29 1
"1687" 53 25.311 22.4913 19.1 0
"1688" 31 26.2139 25.2493 20 0
"1689" 55 29.3373 27.31 23.8 0
"1690" 37 27.1795 21.3333 24.8 1
"1691" 26 32.9787 32.7442 27.9 0
"1692" 29 26.2139 23.6713 14.5 0
"1693" 47 27.3557 28.0816 13.6 0
"1694" 31 38.9687 28.3531 35.6 1
"1695" 51 22.6778 19.2336 22.1 0
"1696" 63 36.8032 35.0556 33.5 0
"1697" 54 24.1085 24.3025 25 0
"1698" 61 33.4165 32.3685 30.7 0
"1699" 33 34.3668 25.7657 25.4 0
"1700" 26 34.3717 26.4463 36.2 1
"1701" 23 26.331 23.9995 18.3 0
"1702" 41 30.0196 29.0253 25.9 0
"1703" 35 29.4036 26.3329 26.6 0
"1704" 30 25.9472 22.3863 11.8 0
"1705" 30 27.0349 24.3046 23.9 0
"1706" 24 24.4143 25.9787 23.6 0
"1707" 46 30.7814 30.7394 31.3 0
"1708" 32 22.604 21.4533 25.8 0
"1709" 49 27.2333 22.3081 21.3 0
"1710" 47 30.0789 33.3767 35.7 0
"1711" 44 36.7046 34.8381 28.6 0
"1712" 22 23.1307 23.4057 21.8 0
"1713" 38 28.2878 24.5779 22.9 0
"1714" 40 27.9318 27.7769 24.8 0
"1715" 44 31.0939 23.2254 16.1 0
"1716" 26 25.5789 25.6612 17.6 0
"1717" 54 32.5373 38.1963 34.2 0
"1718" 25 23.0481 19.8347 33.1 1
"1719" 41 32.4708 26.398 34.4 1
"1720" 44 23.2762 26.783 25.5 0
"1721" 29 29.3013 20.9042 31.9 1
"1722" 42 34.857 29.5525 39.1 1
"1723" 44 32.6942 23.3726 29.6 1
"1724" 39 28.2585 21.5019 36.6 1
"1725" 26 28.0735 20.5761 20.1 1
"1726" 40 24.8598 20.4152 20.8 1
"1727" 37 24.6509 22.8395 20.3 1
"1728" 25 26.9238 26.449 17.9 0
"1729" 46 35.8933 22.806 13.8 1
"1730" 24 28.0139 20.061 21.7 1
"1731" 28 29.6912 21.4109 23 1
"1732" 46 23.6684 27.7647 26.2 0
"1733" 52 41.8764 26.2222 36.2 1
"1734" 24 33.8029 24.8777 25.4 1
"1735" 50 30.9834 23.2434 24.9 1
"1736" 22 25.3152 25.5354 15.7 0
"1737" 42 31.5818 21.0517 25.2 1
"1738" 55 40.8307 32.431 43 1
"1739" 44 40.124 33.3205 38.3 1
"1740" 38 30.4984 27.8159 22.3 0
"1741" 36 35.3565 26.6193 31.8 1
"1742" 48 32.3252 25.5588 33.9 1
"1743" 45 27.0138 35.4304 33.4 0
"1744" 49 33.3024 30.385 24.2 0
"1745" 50 24.709 24.093 23.2 0
"1746" 22 28.2381 20.9366 22.4 1
"1747" 23 28.6617 21.5645 22.1 1
"1748" 48 25.2566 30.9917 31 0
"1749" 50 32.3252 26.7759 36.7 1
"1750" 31 30.5333 22.5827 27.1 1
"1751" 50 42.1364 31.3912 43 1
"1752" 58 24.0805 24.3141 25.8 0
"1753" 62 28.5034 28.9341 31 0
"1754" 53 37.5468 31.9311 31.3 1
"1755" 54 35.8191 33.1213 34.2 0
"1756" 51 31.1412 22.2137 29.1 1
"1757" 50 24.4659 27.1314 25.9 0
"1758" 29 30.757 21.3675 20.8 1
"1759" 51 31.4684 32.0073 32.2 0
"1760" 38 24.764 32 27.9 0
"1761" 42 30.4224 22.2656 19.8 0
"1762" 38 26.7743 26.0276 17.8 0
"1763" 50 27.5667 26.2976 24 0
"1764" 47 31.4684 26.2917 30.3 1
"1765" 56 25.1146 28.0689 37.7 1
"1766" 34 30.298 25.9909 19.4 0
"1767" 58 27.1156 26.2976 30.5 0
"1768" 39 23.6711 23.3234 13.2 0
"1769" 48 29.6536 26.8136 27.8 0
"1770" 60 35.8636 27.7662 41.6 1
"1771" 46 39.6658 28.5075 35 1
"1772" 41 30.3811 20.9644 28.3 1
"1773" 46 38.0816 25.6745 32.4 1
"1774" 57 27.8209 30.4834 29.5 0
"1775" 32 27.0966 26.8406 22.4 0
"1776" 43 30.9834 24.7676 32.1 1
"1777" 28 31.0424 23.0518 26.9 1
"1778" 43 25.7399 29.685 30.7 0
"1779" 46 27.6148 29.4108 29.2 0
"1780" 43 32.4195 22.7615 29 1
"1781" 56 27.1696 26.3465 27.3 0
"1782" 24 23.9003 22.3081 16.8 0
"1783" 39 31.2526 37.4483 32.6 0
"1784" 56 26.8227 29.3848 28.3 0
"1785" 41 28.8001 30.8365 25.2 0
"1786" 47 32.9704 31.1951 30.6 0
"1787" 30 31.4405 28.1625 20.3 0
"1788" 55 39.0355 25.2994 41.9 1
"1789" 56 27.3534 27.2173 28.3 0
"1790" 40 36.9857 22.6757 28.1 1
"1791" 46 25.1193 28.6927 25.9 0
"1792" 45 27.1156 24.9135 25.5 0
"1793" 62 24.1737 31.21 34.9 0
"1794" 55 31.8169 23.5304 29.9 1
"1795" 50 33.7614 25.9695 34.5 1
"1796" 51 30.6263 32.6608 29.3 0
"1797" 51 33.3588 28.0404 36.4 1
"1798" 39 26.4183 19.2336 16.4 1
"1799" 47 26.2133 25.6055 26.1 0
"1800" 38 26.8858 19.2336 20.6 1
"1801" 50 29.2752 23.1247 31.6 1
"1802" 42 37.429 27.5312 32.8 1
"1803" 26 23.9575 22.1453 7.3 0
"1804" 44 24.8704 25.1063 17.6 0
"1805" 36 29.1615 32.5085 25.9 0
"1806" 41 26.5414 31.6374 25.8 0
"1807" 50 32.4845 27.1809 28.4 0
"1808" 58 33.8829 35.9862 34.1 0
"1809" 52 46.2311 32.8889 45.3 1
"1810" 56 42.3682 32.1429 42.7 1
"1811" 47 31.5975 30.8248 16.9 0
"1812" 42 27.0614 27.31 23.7 0
"1813" 43 30.1254 24.6097 33.9 1
"1814" 39 41.9186 35.6513 41.3 1
"1815" 30 23.8974 24.8981 17.9 0
"1816" 29 26.2615 28.089 23.4 0
"1817" 33 28.7405 27.143 24.4 0
"1818" 48 24.4659 28.089 22.3 0
"1819" 30 35.3444 23.1111 16.1 1
"1820" 48 32.029 33.7495 34.2 0
"1821" 44 27.8631 27.4506 22.2 0
"1822" 51 26.1132 32.2831 31.1 0
"1823" 42 31.0138 25.5937 27.7 1
"1824" 63 24.0412 24.8971 29 0
"1825" 48 23.2664 21.4619 20.9 0
"1826" 59 27.5885 31.2452 28 0
"1827" 56 27.0349 29.7056 30.6 0
"1828" 31 30.2919 21.5019 22.8 1
"1829" 29 27.9236 25.8645 16.4 0
"1830" 31 26.331 26.3656 23.2 0
"1831" 44 34.8628 24.6548 24.6 1
"1832" 54 27.0051 24.4473 25.5 0
"1833" 41 38.5748 32.2979 39.2 1
"1834" 52 30.298 33.1726 29.7 0
"1835" 37 28.9401 20.7031 23.6 1
"1836" 47 40.5573 31.2175 42.4 1
"1837" 35 23.2025 23.2912 14.8 0
"1838" 53 37.7732 30.1021 39 1
"1839" 45 44.2798 31.4684 41.9 1
"1840" 54 35.8511 29.5553 39.4 1
"1841" 45 27.4644 25.8645 22.2 0
"1842" 19 21.6477 22.46 9.4 0
"1843" 29 28.7347 18.0172 14.9 1
"1844" 34 20.7763 23.1206 11.5 0
"1845" 20 22.3426 23.3011 13.4 0
"1846" 31 27.0051 24.8016 19.3 0
"1847" 47 29.9864 31.6001 29.3 0
"1848" 31 31.9749 26.7229 24.8 0
"1849" 43 49.4128 45.7247 48.3 1
"1850" 41 33.3419 23.9361 28.5 1
"1851" 43 25.0156 24.3141 19.6 0
"1852" 35 33.4231 27.8852 25.7 1
"1853" 38 26.6644 27.3356 17.5 0
"1854" 50 23.6711 26.0276 23.5 0
"1855" 41 26.4833 27.2509 21.3 0
"1856" 56 38.9687 34.1059 41.9 1
"1857" 56 31.1579 33.2621 34.7 0
"1858" 36 32.8336 23.1247 30.5 1
"1859" 26 36.9425 25.2994 33 1
"1860" 33 33.8206 25.8065 30.9 1
"1861" 39 48.9678 43.6629 45.7 1
"1862" 33 25.2408 26.9598 16.8 0
"1863" 52 39.0027 30.8012 39.9 1
"1864" 51 43.8546 31.3912 42 1
"1865" 49 40.089 39.7829 44.6 1
"1866" 54 27.4644 25.5102 29.2 0
"1867" 54 30.0901 26.398 29.6 0
"1868" 36 26.1511 26.9598 32 1
"1869" 58 28.8001 25.4581 35.2 1
"1870" 47 39.6313 31.1634 28.2 1
"1871" 53 35.3019 37.7413 32.5 0
"1872" 53 27.7877 28.7347 27 0
"1873" 56 31.9534 31.2452 30.8 0
"1874" 43 22.0921 25.4848 23.2 0
"1875" 44 21.8012 25.9909 22.3 0
"1876" 48 23.9001 27.102 26 0
"1877" 44 27.8263 32.9287 31.6 0
"1878" 54 25.311 22.4913 20.6 0
"1879" 21 28.2681 20.4444 22.2 1
"1880" 48 28.1855 27.5134 21.4 0
"1881" 46 24.4844 28.3848 22.8 0
"1882" 32 24.3764 19.7055 20.3 1
"1883" 56 27.5166 27.6601 26.8 0
"1884" 37 32.936 26.7229 32.9 1
"1885" 49 24.2497 25.1559 22.6 0
"1886" 48 24.3305 25.2092 22.9 0
"1887" 60 30.4224 25.3906 37.7 1
"1888" 48 30.1902 27.968 24.7 0
"1889" 46 33.4083 34.2936 27.9 0
"1890" 51 23.7498 24.7252 24.8 0
"1891" 22 18.0592 26.5832 16.1 0
"1892" 24 29.4925 22.5069 18.6 1
"1893" 29 28.5585 23.6244 24.4 1
"1894" 46 34.3753 29.0006 35.3 1
"1895" 26 32.5186 38.5802 35.1 0
"1896" 26 14.4236 20.8307 11.2 0
"1897" 19 28.9588 22.0741 14.5 1
"1898" 27 30.8002 27.1816 29.9 1
"1899" 48 33.387 26.9531 38.1 1
"1900" 37 26.4091 21.3016 23.9 1
"1901" 32 25.0493 18.7788 15.4 1
"1902" 42 24.4087 21.6609 21.9 1
"1903" 34 26.9636 19.4141 36.4 1
"1904" 46 27.4409 20.3874 26.3 1
"1905" 31 27.9534 20.134 21.7 1
"1906" 34 22.9796 23.9076 24.9 0
"1907" 50 27.2656 30.8397 36.5 0
"1908" 54 29.614 29.7442 29.7 0
"1909" 44 34.8581 36.3205 35 0
"1910" 55 28.6112 28.2284 36.6 0
"1911" 42 27.0051 28.9824 34 0
"1912" 30 31.3787 29.1128 23.1 0
"1913" 29 27.5885 21.4906 27 1
"1914" 38 32.9563 26.6667 44.1 1
"1915" 45 33.8029 23.6128 33.5 1
"1916" 42 30.3208 31.7739 29.7 0
"1917" 37 29.0935 21.0828 22.4 1
"1918" 40 29.2752 20.6905 24.7 1
"1919" 47 32.5416 22.8269 28.3 1
"1920" 36 24.548 22.4996 26.9 1
"1921" 27 25.6274 21.9671 27.2 1
"1922" 36 27.1696 21.4536 28.9 1
"1923" 27 48.0838 41.2793 49.4 1
"1924" 41 35.3728 28.441 36.8 1
"1925" 43 35.3623 27.7008 36.4 1
"1926" 31 19.8394 18.9322 6.6 0
"1927" 43 27.7502 21.9076 28.1 1
"1928" 28 31.9534 23.6244 31.7 1
"1929" 41 28.9401 25 29.7 1
"1930" 43 26.9697 26.4721 26.4 0
"1931" 24 31.3787 23.3377 27.3 1
"1932" 25 27.8873 21.7555 23.9 1
"1933" 30 26.6891 20.7008 27 1
"1934" 29 27.0839 19.9792 23.1 1
"1935" 42 22.6319 24.6494 24.8 0
"1936" 24 19.0625 18.7175 5.8 0
"1937" 29 26.8759 24.4418 26.8 0
"1938" 48 27.6609 27.3797 24.1 0
"1939" 40 36.4294 26.9357 35.2 1
"1940" 56 26.5459 26.5731 28 0
"1941" 45 39.3591 32.831 38 1
"1942" 42 24.9872 18.3594 16.1 1
"1943" 38 27.41 22.9481 29.7 1
"1944" 32 25.728 19.5717 25.1 1
"1945" 26 27.2945 22.7732 27.9 1
"1946" 31 29.7268 26.5338 34.6 1
"1947" 41 33.2548 25.204 31.7 1
"1948" 22 24.085 18.0802 19 1
"1949" 28 27.7663 23.8751 16.9 0
"1950" 29 36.4192 26.986 34.8 1
"1951" 27 32.0127 26.8136 35.6 1
"1952" 35 31.5803 25.4581 33.5 1
"1953" 28 34.857 24.974 34.1 1
"1954" 36 23.8059 19.1953 24.3 1
"1955" 21 12.277 17.6797 21.1 1
"1956" 36 23.2236 18.6709 15.9 1
"1957" 35 25.2475 21.0772 25.6 1
"1958" 62 32.9704 26.8923 33 1
"1959" 28 25.2475 18.4425 18.4 1
"1960" 26 24.764 22.8571 20.9 0
"1961" 25 21.3083 21.2245 7.7 0
"1962" 31 23.0361 21.551 19 0
"1963" 32 31.3447 22.8329 35.3 1
"1964" 20 24.9507 22.0932 12.3 0
"1965" 30 25.4307 17.7096 24.9 1
"1966" 29 24.4844 20.1771 17.9 1
"1967" 39 31.5803 28.6851 27.2 1
"1968" 29 24.6975 23.1206 10 0
"1969" 21 31.1412 20.5049 26 1
"1970" 43 23.3923 22.546 14.5 0
"1971" 27 22.0031 19.8839 15.8 1
"1972" 44 36.9425 29.5159 36.6 1
"1973" 47 30.298 28.7268 35.8 1
"1974" 22 26.5459 19.1327 22.4 1
"1975" 44 33.3985 25.0762 34.6 1
"1976" 30 24.3571 27.1706 19.8 0
"1977" 28 28.7099 21.6713 28.5 1
"1978" 29 25.8877 24.6755 15.7 0
"1979" 30 23.2664 23.04 13.8 0
"1980" 20 23.0361 20.5714 18.2 0
"1981" 20 24.6298 20.4382 26.8 1
"1982" 34 27.7502 20.2848 30.5 1
"1983" 36 28.5034 21.2183 27 1
"1984" 25 30.4224 24.6094 30.6 1
"1985" 27 23.703 19.721 17.8 1
"1986" 21 19.2736 16.5289 20.8 1
"1987" 54 25.7701 24.4563 22.7 0
"1988" 28 25.0682 21.0498 28 1
"1989" 35 27.6717 23.9778 29 1
"1990" 21 22.6869 23.2438 12.5 0
"1991" 25 22.728 22.3403 14 0
"1992" 33 36.6199 36.4133 36.5 0
"1993" 31 24.8526 18.9619 20.9 1
"1994" 36 23.9575 21.7993 17.2 0
"1995" 40 21.6683 22.7833 11.8 0
"1996" 54 36.3799 34.4496 30.4 0
"1997" 35 24.3305 19.9573 7.2 0
"1998" 55 26.2732 24.623 20.5 0
"1999" 59 20.7987 28.959 28.7 0
"2000" 22 19.2421 20.0883 18 0
"2001" 42 29.49 34.0203 29.2 0
"2002" 56 28.9202 29.0657 29.7 0
"2003" 63 28.0139 24.3046 23.3 0
"2004" 29 28.714 29.2395 26 0
"2005" 26 22.2586 19.3698 17.1 0
"2006" 61 25.9754 25.7812 27.8 0
"2007" 29 34.8693 32.0461 25.6 0
"2008" 27 26.4695 21.4844 14.2 0
"2009" 30 30.6305 24.1288 29.4 1
"2010" 33 22.7845 23.9995 16.7 0
"2011" 37 32.961 26.4024 30.8 0
"2012" 21 25.3788 21.8871 28.5 1
"2013" 33 32.875 26.5021 34.9 1
"2014" 32 33.4946 23.8054 28.6 1
"2015" 53 36.4331 24.8889 34.2 1
"2016" 35 32.3988 23.4375 30.8 1
"2017" 41 24.332 26.449 22 0
"2018" 21 27.7502 21.9076 21.7 1
"2019" 27 27.7094 23.4236 32.6 1
"2020" 18 25.0088 22.4712 22 0
"2021" 31 33.0309 25.1359 32.5 1
"2022" 33 38.8574 27.1918 32.6 1
"2023" 35 31.8063 24 26.2 1
"2024" 33 25.4072 19.4674 27.8 1
"2025" 30 24.5873 18.9036 25.5 1
"2026" 51 27.2455 21.3507 31.2 1
"2027" 39 36.6239 36.6209 46.4 1
"2028" 24 23.7498 22.3863 13.2 0
"2029" 36 32.3762 28.0843 31.3 1
"2030" 44 33.3588 28.0404 32.1 1
"2031" 40 27.7663 21.6713 27 1
"2032" 18 29.0435 22.8624 27.9 1
"2033" 47 38.7023 33.8741 41.7 1
"2034" 17 36.259 28.2828 40.3 1
"2035" 35 30.7114 22.4766 21.5 1
"2036" 22 22.4719 18.5901 25.5 1
"2037" 25 29.3306 20.0288 31 1
"2038" 48 31.1866 22.3478 31.6 1
"2039" 35 34.2951 22.9398 34.2 1
"2040" 35 34.6225 29.891 58.2 1
"2041" 31 22.6042 21.8776 13.7 0
"2042" 40 31.3447 23.2335 29.6 1
"2043" 28 20.1172 18.7242 6.6 0
"2044" 28 18.4662 18.3907 5.4 0
"2045" 32 28.2681 20.4444 28.5 1
"2046" 38 32.1073 26.449 38.2 1
"2047" 35 31.8482 22.0317 33.2 1
"2048" 32 19.4697 21.7365 12.9 0
"2049" 25 25.6247 19.313 24.1 1
"2050" 18 23.2397 20.7967 8.5 0
"2051" 48 23.1919 22.6627 18.2 0
"2052" 27 29.3013 20.9042 29.6 1
"2053" 45 26.3513 25.0298 25.6 0
"2054" 28 27.8631 22.6627 20.8 0
"2055" 37 31.2809 31.0137 25.2 0
"2056" 26 23.5063 20.0692 13.5 0
"2057" 50 23.0481 23.8751 20.5 0
"2058" 37 27.8263 27.4406 26.4 0
"2059" 39 25.826 27.3588 24.8 0
"2060" 23 24.332 23.5102 17.4 0
"2061" 46 31.069 28.2828 30.6 0
"2062" 65 30.2476 30.111 30.2 0
"2063" 40 27.2333 23.0518 27.6 1
"2064" 23 19.3108 17.4818 12.8 1
"2065" 27 28.5001 29.0466 24.1 0
"2066" 27 24.4844 22.913 16.1 0
"2067" 23 28.9929 22.3757 28.9 1
"2068" 38 32.1395 24.7639 39.5 1
"2069" 38 42.9651 29.7778 42 1
"2070" 47 33.6193 21.2874 23.5 1
"2071" 42 39.9209 30.478 42 1
"2072" 49 27.0561 19.8839 27.8 0
"2073" 19 23.8261 24.1115 12.3 0
"2074" 19 24.6975 25.1024 12.7 0
"2075" 26 21.8012 18.1252 13.7 1
"2076" 29 28.0179 22.1453 30.1 1
"2077" 34 23.3904 21.1389 27.3 1
"2078" 40 23.0108 17.1875 12.7 1
"2079" 37 30.6633 28.251 33.4 1
"2080" 47 32.8552 28.441 35.8 1
"2081" 45 23.59 18.8092 21.5 1
"2082" 43 29.7305 22.6003 29.1 1
"2083" 18 25.6345 21.4196 29.1 1
"2084" 32 32.0558 22.8644 26 1
"2085" 38 33.0976 24.9937 33.5 1
"2086" 56 26.0199 23.6652 24.1 0
"2087" 26 21.7426 19.5965 16 0
"2088" 50 39.0027 32.0499 42.2 1
"2089" 37 24.8905 25.2163 22 0
"2090" 27 25.6486 22.8624 12.9 0
"2091" 27 26.3866 26.3958 22.9 0
"2092" 18 28.6552 21.3487 22.6 1
"2093" 32 30.4111 29.685 28.6 0
"2094" 29 27.2333 18.5901 32.5 1
"2095" 39 23.8228 25.9259 30.1 0
"2096" 42 25.9406 24.7245 17.6 0
"2097" 40 22.9336 22.206 12.5 0
"2098" 42 25.9683 21.4536 17.8 0
"2099" 24 24.708 21.5451 4.5 0
"2100" 20 27.4099 18.8189 24.2 1
"2101" 23 25.143 22.0864 19.8 0
"2102" 42 31.0138 27.0993 23.9 0
"2103" 37 25.3718 25.2493 19.2 0
"2104" 36 26.7755 22.6757 12.2 0
"2105" 16 20.2284 20.898 15.1 0
"2106" 33 42.4295 35.6427 43.5 1
"2107" 26 28.6187 25.4327 34.5 1
"2108" 38 24.4 26.4721 21.4 0
"2109" 44 28.7512 26.8596 19.5 0
"2110" 28 26.281 22.8659 21.9 0
"2111" 48 20.8332 19.9744 10.4 0
"2112" 51 33.8999 32.3232 35.1 0
"2113" 36 36.9632 28.1337 36.8 1
"2114" 40 31.93 25.8478 33.6 1
"2115" 25 23.0906 21.7181 19.6 0
"2116" 28 27.162 23.7011 26 0
"2117" 25 24.6975 23.7812 15.3 0
"2118" 25 27.8631 27.1314 20.5 0
"2119" 41 41.653 39.2471 35.4 0
"2120" 37 31.9534 32.3884 27.9 0
"2121" 31 24.2608 23.255 13.7 0
"2122" 31 30.3005 35.8073 33.1 0
"2123" 31 30.8818 32.0284 32.7 0
"2124" 29 26.4476 23.225 15.6 0
"2125" 43 22.519 21.7994 16.8 0
"2126" 20 19.4692 21.1389 5.2 0
"2127" 38 24.332 24.4898 17 0
"2128" 49 26.7743 22.6474 23.4 0
"2129" 21 27.7502 18.662 16.2 1
"2130" 26 29.4869 19.1746 27.9 1
"2131" 27 39.3163 28.5156 32.7 1
"2132" 32 21.2644 21.5619 13.9 0
"2133" 61 29.1371 31.6001 30.4 0
"2134" 23 22.5362 28.9262 21.4 0
"2135" 47 37.834 30.0781 41.9 1
"2136" 25 25.1713 21.3039 11.3 0
"2137" 42 27.2176 23.6614 17.8 0
"2138" 28 27.9939 28.6927 24 0
"2139" 30 24.0805 17.782 21.6 1
"2140" 25 30.0261 21.2084 21.1 1
"2141" 37 27.8873 21.7555 26.2 1
"2142" 41 25.4444 23.9995 18.2 0
"2143" 23 15.8393 21.3839 10.9 0
"2144" 35 28.1558 27.0017 25.1 0
"2145" 24 23.9717 20.6612 9.8 0
"2146" 25 28.062 20.5191 32.6 0
"2147" 43 29.0435 21.7193 28.4 1
"2148" 32 35.3752 26.2227 33.3 1
"2149" 34 35.5789 28.6048 36 1
"2150" 32 28.0735 20.5761 33.4 1
"2151" 21 26.709 23.9591 31.7 1
"2152" 32 33.3231 23.833 28.8 1
"2153" 29 26.7571 20.0773 18.7 1
"2154" 33 27.2333 21.9363 26.3 1
"2155" 27 33.8029 22.7694 30.7 1
"2156" 26 25.6959 23.4586 17.9 0
"2157" 27 23.3313 18.0697 15.9 1
"2158" 37 32.9469 27.1416 35.2 1
"2159" 35 41.2322 31.5963 41.3 1
"2160" 22 28.7669 19.4734 19.7 1
"2161" 33 24.3305 18.5568 24 1
"2162" 27 20.5737 19.2336 17.2 1
"2163" 30 33.8889 26.6097 38.9 1
"2164" 45 27.8263 23.5666 32.1 1
"2165" 44 25.4791 25.6173 28.6 0
"2166" 32 20.4631 22.448 14.9 0
"2167" 40 27.1644 21.121 18.1 1
"2168" 51 30.757 23.4221 29.6 1
"2169" 56 29.9075 25.374 39.2 1
"2170" 29 33.3588 24.1948 31.6 1
"2171" 48 26.5454 21.2183 22.6 1
"2172" 34 25.93 19.6544 23.1 1
"2173" 60 28.9912 23.2727 32.6 1
"2174" 39 25.2408 20.9376 26.8 1
"2175" 39 25.4444 21.8699 27.4 1
"2176" 38 25.3718 23.1031 29.6 1
"2177" 45 25.8906 26.7679 21.4 0
"2178" 32 39.2281 36.3131 44.7 1
"2179" 35 33.3985 30.2072 38.8 1
"2180" 58 25.9258 25.6803 24.3 0
"2181" 42 28.3976 29.9264 33.7 1
"2182" 26 23.1319 22.2575 11.4 0
"2183" 30 23.4087 20.9877 27 1
"2184" 30 29.4342 22.2656 25.9 1
"2185" 38 27.0051 24.4473 13.4 0
"2186" 35 25.3788 21.5451 18.1 0
"2187" 33 20.2193 21.7051 9.2 0
"2188" 21 21.4233 21.0616 12.6 0
"2189" 39 28.3493 33.0826 33.7 0
"2190" 22 24.9316 22.913 20.5 0
"2191" 58 29.3714 25.2595 20.6 0
"2192" 36 25.1959 23.5102 19.5 0
"2193" 57 24.6509 31.7901 34.8 0
"2194" 36 30.3614 30.3871 28.9 0
"2195" 43 30.8002 23.5304 27.6 1
"2196" 40 28.446 21.875 24.6 1
"2197" 40 28.1855 23.0518 30.7 1
"2198" 33 26.5454 23.533 20 0
"2199" 35 32.5416 22.8269 30.5 1
"2200" 37 26.2615 24.6559 27.8 0
"2201" 21 21.7826 24.4789 20.8 0
"2202" 40 28.3236 22.0317 24.6 1
"2203" 34 35.3565 30.0914 34.6 1
"2204" 33 23.066 23.1983 23.4 0
"2205" 43 25.8932 27.4691 23 0
"2206" 27 22.6293 18.5178 4 0
"2207" 38 35.3752 30.4272 36.7 1
"2208" 33 21.6477 20.148 17.8 0
"2209" 49 27.7094 25.6544 22.5 0
"2210" 54 30.1902 24.0238 34.5 1
"2211" 47 27.9192 20.5744 19.4 1
"2212" 44 27.1696 19.5717 26.8 1
"2213" 42 29.5394 31.6374 26.6 0
"2214" 33 41.0755 30.385 39.6 1
"2215" 43 32.636 24.7639 31.9 1
"2216" 34 24.9316 19.4932 22.2 0
"2217" 31 46.8883 34.4193 44.7 1
"2218" 53 31.1169 30.478 28.7 0
"2219" 41 18.4041 18.4013 18.4 0
"2220" 33 33.1671 23.1111 34.7 1
"2221" 18 31.2702 22.1893 28.3 1
"2222" 25 28.1908 20.1348 25.3 1
"2223" 19 33.8029 21.5045 38.6 1
"2224" 20 17.4927 24.3438 17.5 0
"2225" 22 27.6501 21.4536 28.9 1
"2226" 28 22.9547 22.46 24.5 0
"2227" 62 26.1132 27.7634 29.7 0
"2228" 46 30.0901 23.0518 33.7 1
"2229" 45 39.7311 32.431 42.5 1
"2230" 45 21.1055 24.0213 18.4 0
"2231" 61 35.6645 32.4886 34.6 0
"2232" 59 32.0127 28.6501 24.8 0
"2233" 46 27.0561 27.143 26 0
"2234" 25 51.1561 33.7774 45.8 1
"2235" 37 27.9718 25.5593 37.1 0
"2236" 54 30.679 26.9274 24.9 0
"2237" 22 38.8958 29.4107 40.4 1
"2238" 47 25.879 22.0386 22.4 0
"2239" 17 21.4233 18.6197 10.4 0
"2240" 34 43.9003 32.4619 40.1 1
"2241" 30 28.8421 25.5102 16 0
"2242" 44 28.8271 20.4294 29 1
"2243" 30 34.3658 23.2335 34.6 1
"2244" 32 29.7268 20.7967 33.7 1
"2245" 29 28.0735 21.3382 31.1 1
"2246" 26 27.5667 20.4152 24.7 1
"2247" 53 30.8799 25.3155 22.2 0
"2248" 34 31.5408 22.0386 30 1
"2249" 30 27.3557 23.8367 37 1
"2250" 34 37.9422 27.9421 35.1 1
"2251" 24 25.4813 19.1406 16.3 1
"2252" 51 29.5723 23.7118 29.9 1
"2253" 59 28.9564 28.3848 27.3 0
"2254" 48 27.3534 24.677 26.1 0
"2255" 43 25.2566 23.8895 22.5 0
"2256" 41 32.3517 27.2392 42.8 1
"2257" 58 26.4833 24.7409 25.4 0
"2258" 46 28.2197 29.3878 31.6 0
"2259" 44 30.7248 25.9516 31.7 1
"2260" 58 27.6776 19.7239 18.7 1
"2261" 17 30.4984 19.433 26.3 1
"2262" 30 29.7924 30.8112 27.2 0
"2263" 49 28.1307 25.5937 21.1 0
"2264" 28 20.3188 20.8307 7 0
"2265" 35 28.2878 27.1314 22.5 0
"2266" 32 28.1042 24.3375 18.2 0
"2267" 35 25.9472 27.7323 25.6 0
"2268" 37 31.8482 21.6311 28.9 1
"2269" 24 24.0805 19.5965 19.7 1
"2270" 56 34.84 24.7768 37.2 1
"2271" 31 28.2381 20.5693 28.1 1
"2272" 56 32.4554 27.852 28.4 0
"2273" 26 25.2408 21.3578 16.5 0
"2274" 45 33.3467 33.642 32.7 0
"2275" 32 28.3829 21.9671 19.1 1
"2276" 32 30.7814 29.4029 27.7 0
"2277" 32 32.909 26.2336 24.9 0
"2278" 37 26.9466 23.3067 15.9 0
"2279" 22 27.3885 19.7777 22.7 1
"2280" 36 25.065 26.8519 25.8 0
"2281" 39 24.1893 20.0474 13.9 0
"2282" 61 31.069 28.2828 26.7 0
"2283" 34 44.9397 37.6542 47.4 1
"2284" 47 27.3557 28.0816 13.6 0
"2285" 51 29.6912 31.5721 29.1 0
"2286" 28 23.4241 21.5645 9.1 0
"2287" 43 27.3116 25.1024 24.2 0
"2288" 33 32.0683 27.31 30.6 1
"2289" 24 20.9068 19.1512 25.9 1
"2290" 29 33.3588 24.8358 30.8 1
"2291" 40 25.1959 24.4898 20.8 0
"2292" 30 24.0104 22.3954 28.6 1
"2293" 46 25.9472 26.7299 22.3 0
"2294" 27 25.0977 18.3105 26.6 1
"2295" 46 22.728 23.5479 18.8 0
"2296" 27 36.3799 29.6427 40.2 1
"2297" 27 21.4233 24.114 18.2 0
"2298" 55 38.9687 30.8185 37.7 1
"2299" 34 42.8645 34.8944 44.3 1
"2300" 30 24.8283 25.1808 16.5 0
"2301" 35 26.3866 23.3887 17.3 0
"2302" 39 23.4087 24.0741 14.8 0
"2303" 22 26.331 24.3375 25.9 1
"2304" 19 19.3569 20.4529 7.8 0
"2305" 24 20.2843 21.7365 18.9 0
"2306" 24 30.8002 24.7475 30.4 1
"2307" 34 28.1307 27.4756 21.5 0
"2308" 32 23.6166 22.9819 11.6 0
"2309" 20 24.2618 20.4783 16.1 0
"2310" 36 30.1902 28.6851 26.5 0
"2311" 38 28.6112 21.4536 23.4 1
"2312" 25 29.9677 27.1178 35.2 1
"2313" 29 26.1129 26.2966 25.4 0
"2314" 49 30.1587 27.5802 28 0
"2315" 45 31.5818 23.6832 23 1
"2316" 26 24.4087 20.0692 20.5 1
"2317" 41 30.4614 22.7615 30.2 1
"2318" 29 30.2919 21.9076 25.7 1
"2319" 18 28.446 20.7031 34 1
"2320" 45 27.1696 22.2063 24.3 1
"2321" 31 32.3252 25.1532 28.4 1
"2322" 28 33.1333 22.5215 27.2 1
"2323" 31 28.386 22.151 25.6 1
"2324" 31 25.6486 20.5761 23.5 1
"2325" 23 23.2278 22.3094 14.2 0
"2326" 30 25.5664 18.9036 11.4 1
"2327" 46 37.9433 38.7543 34.8 0
"2328" 28 27.3557 25.4694 21.9 0
"2329" 21 26.7571 22.3081 27.1 0
"2330" 35 29.9475 28.7347 32.2 0
"2331" 37 35.7506 33.705 35.8 0
"2332" 36 28.6112 21.4536 25.6 1
"2333" 50 25.844 25.9043 25.6 0
"2334" 39 25.0088 24.3438 20.7 0
"2335" 40 22.8671 22.1526 18.1 0
"2336" 33 37.2056 40.8567 38.2 0
"2337" 29 31.176 29.7578 26.7 0
"2338" 51 29.3714 32.1799 32.3 0
"2339" 25 31.6898 34.4922 30 0
"2340" 23 26.8261 26.0617 16.8 0
"2341" 41 23.4201 21.7079 20.4 0
"2342" 46 25.5689 25.4327 21.5 0
"2343" 25 25.3718 25.8806 18.3 0
"2344" 54 41.1808 32.4661 40.4 1
"2345" 47 31.9047 33.5938 32.4 0
"2346" 59 28.6829 30.6689 29.5 0
"2347" 46 42.775 35.9375 43.2 1
"2348" 43 29.3306 22.8329 33 1
"2349" 42 30.2476 26.6097 35.2 1
"2350" 53 28.704 21.7784 30.3 1
"2351" 54 45.4876 34.7157 44.8 1
"2352" 49 39.4819 30.8185 40.1 1
"2353" 36 32.8763 21.0279 31 1
"2354" 38 28.0139 20.4467 27.8 1
"2355" 34 26.2139 20.5151 28.5 1
"2356" 49 36.9298 28.3039 37.3 1
"2357" 31 22.6553 21.3669 28.7 1
"2358" 51 27.5166 22.7583 32.6 1
"2359" 32 24.4844 23.939 18.7 0
"2360" 22 25.3152 23.9395 15.9 0
"2361" 47 26.6185 20.9572 24.9 1
"2362" 47 34.3116 23.0681 29.6 1
"2363" 44 26.5459 24.8016 26.7 0
"2364" 45 36.3664 33.2265 45.1 1
"2365" 28 25.4831 19.9594 23.1 1
"2366" 40 27.8873 20.9644 28.7 1
"2367" 19 25.5565 19.0039 20.8 1
"2368" 49 28.1307 22.2063 30 1
"2369" 23 28.9588 20.3428 24.5 1
"2370" 47 25.5293 19.563 19 1
"2371" 40 26.8897 21.7555 26.1 1
"2372" 39 27.8201 20.83 31.9 1
"2373" 56 27.7877 28.7347 31.7 0
"2374" 35 32.2967 24.2439 33.9 1
"2375" 62 27.8631 26.493 27.1 0
"2376" 49 29.1818 27.1809 25.4 0
"2377" 27 25.2566 24.858 35.3 1
"2378" 21 23.5199 18.3655 23.3 1
"2379" 30 26.6511 18.4911 24.4 1
"2380" 54 24.764 25.4694 26.4 0
"2381" 31 23.331 26.0044 19 0
"2382" 37 29.4824 25.0762 31.8 1
"2383" 46 24.3571 24.4536 26.4 0
"2384" 56 26.281 23.7954 27.8 0
"2385" 45 27.705 31.7418 32.4 0
"2386" 18 25.8922 20.5688 27.3 1
"2387" 31 28.7561 23.2254 28 1
"2388" 43 29.9283 25.3906 33.4 1
"2389" 20 21.834 21.6721 18.8 0
"2390" 31 32.8929 28.125 38.3 1
"2391" 44 21.1227 25.2525 20.5 0
"2392" 62 28.306 31.9595 33.2 0
"2393" 28 23.4408 22.0591 17.1 0
"2394" 42 26.6185 21.8717 33.4 1
"2395" 28 26.3508 19.7245 29.3 1
"2396" 46 25.1206 22.738 32.6 1
"2397" 48 32.0558 23.8443 29 1
"2398" 46 28.9929 22.0285 30 1
"2399" 34 30.4614 24.5361 26.3 1
"2400" 34 25.4072 19.6511 18.9 1
"2401" 37 26.4402 25.73 29.1 0
"2402" 43 30.2737 28.7197 30.3 0
"2403" 55 27.2656 30.0712 25.4 0
"2404" 61 27.3116 26.4236 26.9 0
"2405" 43 33.4112 33.3598 34.5 0
"2406" 30 25.2566 25.8264 19.5 0
"2407" 42 31.3086 21.9076 34.5 1
"2408" 32 29.1818 24.6097 31.6 0
"2409" 27 25.0932 22.5896 12 0
"2410" 30 24.332 20.5714 12.9 0
"2411" 54 32.8929 26.9531 30 0
"2412" 55 32.909 27.3909 32.4 0
"2413" 43 27.7473 26.4236 23.4 0
"2414" 52 29.7268 31.9122 29.8 0
"2415" 31 26.473 27.1739 22 0
"2416" 29 23.7562 23.7196 16.7 0
"2417" 43 32.5392 33.3061 32.2 0
"2418" 37 23.293 28.2339 28.4 0
"2419" 57 31.0424 26.398 24.9 0
"2420" 35 23.8228 23.7654 21.8 0
"2421" 47 24.6287 22.7204 21.2 0
"2422" 45 33.3738 25.711 39.2 1
"2423" 51 31.8775 24.1288 32.6 1
"2424" 34 24.9507 28.4055 27.7 0
"2425" 41 24.9354 20.5693 25.7 1
"2426" 45 25.879 18.7328 23.3 1
"2427" 39 29.8225 30.7958 25.8 0
"2428" 37 24.1144 22.6474 18.8 0
"2429" 41 25.4831 24.677 15.4 0
"2430" 36 21.5061 24.1517 16.8 0
"2431" 36 32.9806 36.3322 34.2 0
"2432" 38 34.8581 31.6158 28.5 0
"2433" 35 22.8671 25.4017 20.6 0
"2434" 25 21.8303 20.3383 11 0
"2435" 27 22.5805 23.4568 13.6 0
"2436" 19 23.9575 20.0692 12.3 0
"2437" 29 20.3188 19.8839 14.4 0
"2438" 22 25.4831 21.048 5.3 0
"2439" 37 27.7094 25.6544 19.6 0
"2440" 53 28.9401 24.6094 22.9 0
"2441" 54 24.6975 26.7539 27.7 0
"2442" 54 25.7929 27.143 21 0
"2443" 36 25.1959 24.1633 21.5 0
"2444" 38 28.2197 26.7755 21.3 0
"2445" 58 26.1132 27.1178 24.4 0
"2446" 26 36.1117 35.9085 36.2 0
"2447" 51 23.2236 19.8141 7.4 0
"2448" 48 29.6912 26.4915 21.8 0
"2449" 20 24.8283 24.858 18.3 0
"2450" 48 29.7924 27.6601 26.3 0
"2451" 23 23.4241 20.4491 7.5 0
"2452" 24 18.5207 17.5556 5 0
"2453" 19 19.4459 17.301 14.7 1
"2454" 30 27.5667 23.5294 32 1
"2455" 34 24.5913 25.5922 27.3 0
"2456" 40 22.4128 20.1956 20 0
"2457" 38 23.9717 22.2753 15.9 0
"2458" 28 19.6819 19.7531 10.4 0
"2459" 35 24.5232 25.1278 20.8 0
"2460" 37 24.7086 27.7769 25 0
"2461" 34 20.0625 20.9712 12.9 0
"2462" 32 26.0199 22.231 14.9 0
"2463" 46 29.4341 27.0416 22.9 0
"2464" 32 28.1445 27.0641 21.3 0
"2465" 37 20.6439 21.3859 17 0
"2466" 29 27.0614 25.5593 18.3 0
"2467" 34 32.3988 27.3438 21.6 0
"2468" 25 22.7672 24.5779 28.2 0
"2469" 28 25.0011 23.3234 13.4 0
"2470" 44 30.8243 33.2515 31.95 0
"2471" 38 27.8734 24.7409 20.6 0
"2472" 41 26.3866 28.4005 24 0
"2473" 63 33.4281 33.0579 30.5 0
"2474" 39 27.4772 30.2992 30.1 0
"2475" 48 32.9752 32.2421 31.1 0
"2476" 36 24.3764 21.5645 13.8 0
"2477" 38 22.5362 24.2513 20.3 0
"2478" 21 22.3946 22.3954 12.6 0
"2479" 55 23.1808 27.3324 29.9 0
"2480" 46 28.5475 28.7317 26.8 0
"2481" 28 25.311 23.5294 19.8 0
"2482" 47 26.4402 26.0933 23.2 0
"2483" 37 27.0561 29.3524 25.8 0
"2484" 22 23.59 20.5191 6.5 0
"2485" 19 16.2965 17.9211 6.4 0
"2486" 39 28.3829 29.7619 28.9 0
"2487" 48 29.5826 36.2959 32.8 0
"2488" 22 22.7986 21.7982 17 0
"2489" 32 23.1353 25.6612 19.2 0
"2490" 25 24.6509 26.2346 19.7 0
"2491" 25 24.1144 22.9854 13 0
"2492" 26 19.4766 20.5151 9.9 0
"2493" 30 26.6063 24.5089 22.8 0
"2494" 47 26.2133 24.9135 20.4 0
"2495" 26 21.3382 21.2963 12.6 0
"2496" 26 29.9283 21.0938 33.3 1
"2497" 41 27.398 30.0232 28.9 0
"2498" 28 27.4772 28.4055 26 0
"2499" 54 32.8929 25 37.4 1
"2500" 63 34.8693 28.5156 36.2 1
"2501" 32 26.1511 25.9095 14.3 0
"2502" 32 29.0235 27.7323 26.4 0
"2503" 46 34.3106 33.464 32.9 0
"2504" 41 23.8753 17.5064 36.7 1
"2505" 27 36.8251 36.264 46.9 1
"2506" 40 24.9206 22.7904 24.5 0
"2507" 38 31.6507 27.0416 34.5 1
"2508" 36 25.1717 25.6612 20.9 0
"2509" 48 28.4269 26.2596 28.1 0
"2510" 34 27.1676 20.8611 22.6 1
"2511" 42 35.3019 28.306 36.8 1
"2512" 46 25.8048 18.9619 19.8 1
"2513" 39 25.0932 18.2868 20.7 1
"2514" 39 25.879 19.1001 30 1
"2515" 46 33.7375 21.9289 24.9 1
"2516" 32 29.0276 19.2234 24.9 1
"2517" 25 25.4444 21.2953 22.1 0
"2518" 27 24.4844 18.8092 22.9 1
"2519" 27 25.6274 17.7154 20.1 1
"2520" 22 26.8759 24.4418 29.4 1
"2521" 26 31.0424 23.0518 29.1 1
"2522" 37 32.2331 22.3478 32.9 1
"2523" 31 31.1866 21.0828 26.9 1
"2524" 37 30.7971 33.0295 29.2 0
"2525" 55 30.1587 27.9431 28.4 0
"2526" 50 30.3795 30.3673 25.4 0
"2527" 24 25.0088 25.2801 12.6 0
"2528" 46 25.311 21.4533 26.3 1
"2529" 32 26.0045 23.4509 17.4 0
"2530" 53 27.1156 25.6055 20 0
"2531" 43 27.1035 25.5296 21.4 0
"2532" 59 23.5049 19.5312 12.6 0
"2533" 40 36.8458 33.5938 31.7 0
"2534" 34 26.6644 25.6055 21.9 0
"2535" 34 28.8948 33.8934 39 0
"2536" 46 25.6849 21.3068 19.1 0
"2537" 38 25.8048 22.3081 12.4 0
"2538" 32 25.4444 26.0276 17.9 0
"2539" 23 27.1354 27.7778 23.1 0
"2540" 28 31.2792 28.9979 25.4 0
"2541" 46 22.6778 22.4996 23.8 0
"2542" 40 26.5892 29.3658 22.5 0
"2543" 28 26.1645 23.9395 13.3 0
"2544" 34 28.3777 27.7778 21.9 0
"2545" 42 26.2133 24.2215 17.7 0
"2546" 36 27.7663 26.079 21 0
"2547" 29 31.9749 30.1103 22.5 0
"2548" 33 24.4844 21.5451 18.4 0
"2549" 27 31.1925 30.7787 31.3 0
"2550" 30 24.0412 23.6203 11.7 0
"2551" 20 26.8243 18.6115 10 1
"2552" 34 23.7284 24.2513 19.3 0
"2553" 40 23.3904 20.148 22.5 1
"2554" 42 27.2176 26.7036 27.4 0
"2555" 49 25.2566 26.7949 25.4 0
"2556" 30 22.6869 19.6927 17.1 0
"2557" 42 28.0179 25.2595 22.2 0
"2558" 60 32.0567 32.2421 33.7 0
"2559" 41 21.0271 21.9679 13.9 0
"2560" 47 22.921 23.0954 14 0
"2561" 36 28.6516 28.0816 17.9 0
"2562" 37 21.9134 22.3403 16 0
"2563" 34 28.3777 28.7037 24.8 0
"2564" 20 20.1517 19.8685 10.1 0
"2565" 44 36.9157 28.764 36.1 1
"2566" 41 28.446 25.3906 24.5 0
"2567" 21 25.2475 19.5717 28.5 1
"2568" 37 22.1529 19.7232 18.3 0
"2569" 37 30.0037 25.2493 20.2 0
"2570" 61 26.0867 25.8645 30 0
"2571" 42 23.6874 24.6181 19.9 0
"2572" 49 26.0599 28.0816 25.2 0
"2573" 35 26.6891 24.841 19.4 0
"2574" 41 24.709 21.9671 22.7 0
"2575" 27 31.6507 26.0276 23.9 0
"2576" 32 23.5063 18.6851 13 0
"2577" 41 28.2197 29.7143 25.4 0
"2578" 23 25.1682 20.1956 9 0
"2579" 60 28.5475 31.0979 33 0
"2580" 61 31.4106 25.7812 22.1 0
"2581" 44 30.7814 29.0688 27.2 0
"2582" 28 24.8598 20.7612 17.8 0
"2583" 25 26.4183 22.4996 15.8 0
"2584" 49 25.0156 21.7738 12.8 0
"2585" 50 25.9472 24.0569 17.2 0
"2586" 24 32.9752 31.1791 28.4 0
"2587" 23 24.6287 22.3863 14.3 0
"2588" 35 26.4833 25.8166 17.8 0
"2589" 20 24.9692 25.7255 18.6 0
"2590" 22 26.8736 25.9924 17.9 0
"2591" 29 25.2222 28.6661 21.5 0
"2592" 40 25.4791 26.8519 23 0
"2593" 48 27.7663 25.7117 17.4 0
"2594" 18 17.1283 18.0055 6.3 0
"2595" 33 23.7498 21.7181 13.1 0
"2596" 39 25.8932 29.321 25.4 0
"2597" 27 24.2618 23.7812 17.8 0
"2598" 28 29.5826 28.4055 23.7 0
"2599" 33 26.6185 20.9572 36.6 1
"2600" 57 33.3024 22.0604 35.8 1
"2601" 37 32.507 25.8166 40 1
"2602" 40 33.3738 24.1288 31 1
"2603" 41 34.3713 24.1288 30.9 1
"2604" 28 34.2671 32.9796 30.7 0
"2605" 56 28.9202 28.7197 27.5 0
"2606" 39 19.7543 21.3294 10.6 0
"2607" 40 29.4342 24.2188 31.9 1
"2608" 48 32.0567 25.1559 30.4 0
"2609" 36 26.4918 25.7959 25.3 1
"2610" 24 31.9946 21.9363 30.9 1
"2611" 23 17.3024 15.8443 6 0
"2612" 23 27.7877 25.7959 24.4 0
"2613" 48 25.0682 24.3911 28 0
"2614" 50 34.3116 25.6312 38.8 1
"2615" 35 25.3152 23.6203 15.3 0
"2616" 52 35.8575 28.125 40.6 1
"2617" 22 23.7562 21.5349 18.4 0
"2618" 50 28.9929 24.3046 21.8 0
"2619" 38 29.1844 22.7833 28.5 0
"2620" 29 23.5063 19.3772 26 1
"2621" 42 25.2475 18.8189 26.2 1
"2622" 26 33.4318 28.3737 39.2 1
"2623" 68 30.7641 27.3797 31.7 0
"2624" 37 25.2566 25.1808 28 0
"2625" 27 24.6975 24.4418 20.2 0
"2626" 46 27.1696 21.4536 31.9 1
"2627" 51 25.4264 24.3438 17 0
"2628" 39 25.7155 25.1278 14.6 0
"2629" 23 26.5892 26.493 16.8 0
"2630" 38 26.5892 25.8546 18.1 0
"2631" 35 37.5218 23.1111 30 1
"2632" 52 30.4224 20.3125 24 1
"2633" 24 27.2081 26.5668 22.3 0
"2634" 39 24.1893 22.0522 18.2 0
"2635" 27 28.7405 28.7211 17.8 0
"2636" 27 28.5475 26.3656 23.8 0
"2637" 37 29.4824 23.9188 22.4 0
"2638" 30 28.8821 24.1588 19.9 0
"2639" 32 33.4318 34.2561 31.5 0
"2640" 54 32.9752 33.305 32.8 0
"2641" 34 32.0783 32.526 30.9 0
"2642" 44 25.6959 21.0077 11.6 0
"2643" 48 27.1354 29.9383 27.8 0
"2644" 26 26.838 25.6801 21.1 0
"2645" 53 30.5333 22.2063 26.3 1
"2646" 54 27.41 21.5139 28.7 1
"2647" 60 30.5662 26.0262 36.2 1
"2648" 50 26.2086 21.4536 21.3 1
"2649" 24 27.5667 22.1453 29.7 1
"2650" 44 28.3482 19.736 28.5 1
"2651" 59 29.7606 26.2188 35.8 1
"2652" 36 25.311 17.6471 25.7 1
"2653" 46 23.0552 20.4152 10.1 0
"2654" 50 36.4296 29.865 39.8 1
"2655" 34 27.2945 23.5078 33.9 1
"2656" 21 17.9103 17.1655 6.6 0
"2657" 33 30.5333 22.5827 32 1
"2658" 32 33.8672 31.4359 34.4 0
"2659" 61 24.7094 24.4396 25.1 0
"2660" 27 24.8905 22.9819 14.5 0
"2661" 30 27.9751 21.6184 29.5 1
"2662" 38 28.0179 25.2595 27.5 0
"2663" 27 29.0435 22.1003 28.7 1
"2664" 31 36.1648 31.8616 43.6 1
"2665" 35 31.5975 34.3679 30.6 0
"2666" 37 26.3073 27.7778 22.4 0
"2667" 27 22.0859 20.2865 12.2 0
"2668" 26 35.3684 25.6312 39 1
"2669" 48 32.3252 21.9076 35 1
"2670" 51 25.065 22.5309 27.5 1
"2671" 24 34.3388 25.3902 38.9 1
"2672" 34 27.7663 23.1405 28.3 1
"2673" 21 26.0045 23.4509 24.4 0
"2674" 45 29.0836 31.3469 27.6 0
"2675" 52 32.9704 34.0636 32.3 0
"2676" 48 25.3181 28.3419 23.3 0
"2677" 22 31.9946 29.3724 25.3 0
"2678" 30 23.5063 22.4913 13.8 0
"2679" 62 24.1936 19.052 11.1 0
"2680" 49 26.1129 29.2184 26.9 0
"2681" 29 20.602 21.9774 12.7 0
"2682" 30 18.4396 18.2099 4.5 0
"2683" 21 27.0138 26.8122 24.2 0
"2684" 38 32.9786 33.2621 27.4 0
"2685" 38 22.2447 22.5878 19.9 0
"2686" 34 23.2376 25.4848 25.1 0
"2687" 23 23.9003 20.0773 20.8 1
"2688" 25 37.041 32.1799 41.8 1
"2689" 18 25.4813 19.9219 27.7 1
"2690" 37 25.1173 19.0983 18.3 1
"2691" 50 27.1398 27.7551 29.4 0
"2692" 36 29.1371 29.685 24.7 0
"2693" 25 21.0686 18.194 12.8 0
"2694" 39 32.0741 36.8152 34 0
"2695" 38 27.7877 27.7551 31.5 0
"2696" 21 30.7453 29.4108 32.2 0
"2697" 21 22.3012 17.8359 22.7 1
"2698" 20 30.3811 21.3599 27.2 1
"2699" 43 27.2656 27.3982 23.3 0
"2700" 36 22.5362 22.7904 21.8 0
"2701" 28 31.5408 26.4463 34.7 1
"2702" 34 23.1919 19.1516 27.8 1
"2703" 32 27.4577 24.6094 36.8 1
"2704" 22 27.2419 21.0962 29.3 1
"2705" 45 29.0836 30.3673 35.2 0
"2706" 19 28.1855 21.9363 34.4 1
"2707" 22 29.1068 19.5046 28.1 1
"2708" 39 41.1681 35.4367 46.5 0
"2709" 23 29.8508 28.7268 28.5 0
"2710" 39 31.3086 22.3133 28.5 1
"2711" 29 22.7336 23.4835 13.7 0
"2712" 23 23.6718 25.4927 23.9 0
"2713" 45 27.1354 28.7037 27.2 0
"2714" 33 28.8001 24.3824 19.1 0
"2715" 21 21.9907 22.694 19.1 0
"2716" 25 25.4791 24.0741 18.1 0
"2717" 28 21.8432 23.6003 13.7 0
"2718" 29 36.259 31.9559 33.6 0
"2719" 22 24.1085 21.1463 22 0
"2720" 46 30.2737 26.9896 22.5 0
"2721" 44 31.5408 24.977 21 0
"2722" 40 25.2566 24.2123 19.7 0
"2723" 37 32.4965 26.8544 29.7 0
"2724" 32 29.3013 27.6361 25.2 0
"2725" 29 23.7284 27.7575 24.6 0
"2726" 43 28.0226 31.3972 27 0
"2727" 43 25.7929 25.2493 18.3 0
"2728" 33 31.2074 30.0838 30.4 0
"2729" 28 22.7986 23.5898 13 0
"2730" 36 25.826 23.939 20.8 0
"2731" 26 28.1307 19.9481 22.7 1
"2732" 51 26.2252 17.8506 26.8 1
"2733" 29 34.699 38.2041 35 0
"2734" 33 21.2286 22.5848 15.6 0
"2735" 52 31.3447 23.634 34 1
"2736" 37 38.1547 37.551 37.6 0
"2737" 36 27.0138 24.5779 27.6 0
"2738" 38 17.977 22.3055 20.4 0
"2739" 19 25.3025 18.2262 18.7 1
"2740" 36 21.8979 17.9151 18.1 1
"2741" 54 29.4824 21.9899 37 1
"2742" 21 26.6947 18.6739 18.4 1
"2743" 33 25.5989 18.9075 21.6 1
"2744" 51 37.364 29.6665 43.1 1
"2745" 57 33.8889 30.4611 32.6 0
"2746" 56 25.8048 19.3337 27.5 1
"2747" 47 28.8152 33.5765 33 0
"2748" 28 30.6102 23.0871 30.9 1
"2749" 46 27.5166 24.8591 20.3 0
"2750" 49 25.7882 20.0796 27.6 0
"2751" 17 20.3188 19.8839 4.6 0
"2752" 20 26.0867 20.1956 29.2 1
"2753" 42 30.9165 23.0469 36 1
"2754" 22 23.6874 24.3025 14.8 0
"2755" 43 28.183 31.7083 32.1 0
"2756" 51 31.1579 32.912 28.7 0
"2757" 45 29.2635 29.0437 27.5 1
"2758" 28 28.6617 24.539 30.3 1
"2759" 38 22.9981 27.1708 26.1 0
"2760" 52 21.354 18.4672 20.4 1
"2761" 17 24.4844 19.4932 25.4 1
"2762" 42 36.2997 28.9811 44 1
"2763" 21 23.3904 19.4874 20 1
"2764" 30 32.4554 27.852 39.2 1
"2765" 43 28.8821 28.7105 24.5 0
"2766" 49 28.5585 22.1003 31 1
"2767" 32 26.3508 19.4674 23.3 1
"2768" 30 23.6194 24.9307 18.2 0
"2769" 25 24.3514 24.9926 18.1 0
"2770" 23 26.8261 26.0617 25.7 0
"2771" 28 24.4743 27.6693 23 0
"2772" 24 24.2339 25.1651 22.8 0
"2773" 34 24.7002 21.0962 24.7 1
"2774" 50 28.6187 27.7447 28.5 0
"2775" 56 32.8336 25.9645 35.7 1
"2776" 44 37.989 31.6242 37.8 1
"2777" 43 22.1664 24.3827 24.9 0
"2778" 56 32.9563 29.7521 38.4 1
"2779" 41 26.0867 26.9274 16.3 0
"2780" 39 26.6185 22.1003 32.4 1
"2781" 47 44.7029 35.3798 46.2 1
"2782" 38 33.5304 25.0401 34.9 1
"2783" 28 26.0199 22.5896 31 1
"2784" 45 27.3534 24.3141 30.6 1
"2785" 25 39.8104 32.8125 40.3 1
"2786" 43 30.5597 21.6413 31.4 1
"2787" 30 31.9534 25.5296 30.4 1
"2788" 26 24.2987 19.3797 25 1
"2789" 41 23.7498 22.3863 20.6 0
"2790" 44 38.3281 32.0312 42.1 1
"2791" 45 26.2732 22.571 27.4 1
"2792" 44 41.1049 34.6268 44.2 1
"2793" 37 25.4444 25.3515 22.6 0
"2794" 48 24.6509 26.2346 23.2 0
"2795" 59 28.446 22.2656 27.2 1
"2796" 44 28.8271 22.8329 30.1 1
"2797" 44 25.1959 23.1837 31 1
"2798" 53 25.5293 18.3143 18 1
"2799" 55 44.3539 30.4935 37.8 1
"2800" 54 29.4342 22.2656 28.7 1
"2801" 23 31.5408 26.079 30.3 1
"2802" 25 31.1579 24.1588 20.8 0
"2803" 43 25.826 24.623 21.3 0
"2804" 35 23.1919 25.2163 15.4 0
"2805" 34 27.3131 21.4705 25.7 1
"2806" 30 39.2917 31.3465 31.7 1
"2807" 56 27.1676 25.6489 32.9 0
"2808" 38 26.9636 22.2656 28.2 1
"2809" 34 30.2919 21.0962 25 1
"2810" 33 28.2885 26.8544 27 1
"2811" 42 27.5508 24.3019 33.8 1
"2812" 37 45.7455 36.6843 47.2 1
"2813" 26 25.0376 28.3439 29 0
"2814" 44 32.3762 24.5243 38.7 1
"2815" 43 30.0901 23.4236 28 1
"2816" 47 36.8834 26.8386 36.7 1
"2817" 63 38.6104 25.3333 32.4 1
"2818" 31 29.2236 22.4996 36.6 1
"2819" 23 34.8122 28.3447 38.8 1
"2820" 61 28.7561 26.1286 29 0
"2821" 34 24.2368 27.1605 31 0
"2822" 18 27.1354 26.5432 20.7 0
"2823" 64 30.4984 28.959 25.9 0
"2824" 25 28.3777 27.4691 27.5 0
"2825" 27 27.9452 21.2609 32.4 1
"2826" 19 20.9465 21.0373 12.4 0
"2827" 35 29.9283 23.8281 33.9 1
"2828" 42 24.709 23.7387 20.6 0
"2829" 43 24.3764 23.0518 13.7 0
"2830" 39 26.3513 28.9979 27.4 0
"2831" 36 30.7453 28.7268 36.2 0
"2832" 41 23.3386 23.7196 25.1 0
"2833" 58 37.3146 32.7919 42.4 1
"2834" 26 30.8459 26.1962 32.5 1
"2835" 31 28.8421 21.2585 31.8 1
"2836" 37 30.3208 29.0698 27.7 0
"2837" 45 29.1818 26.4463 26.7 0
"2838" 42 29.7305 22.1893 34.6 1
"2839" 48 34.3496 26.2985 35.4 1
"2840" 53 28.3367 24.1314 27.8 1
"2841" 28 24.741 18.6198 18.1 1
"2842" 48 25.2235 19.2175 33.6 1
"2843" 58 37.0815 28.8041 38.7 1
"2844" 55 31.8291 20.5296 25.1 1
"2845" 53 28.1042 29.7458 24 0
"2846" 43 36.1396 27.0242 31.9 1
"2847" 49 31.3769 27.6836 41.4 1
"2848" 41 24.709 20.0184 22 1
"2849" 62 32.7842 23.4339 34.6 1
"2850" 43 46.8407 37.4985 48 1
"2851" 37 31.9534 28.1588 36.7 1
"2852" 59 31.069 26.1157 31.8 1
"2853" 56 31.8775 24.4452 32.4 1
"2854" 48 26.3095 19.2277 25.1 1
"2855" 45 26.4128 22.0402 32.4 1
"2856" 46 32.636 24.9604 32.7 1
"2857" 53 33.8726 27.491 43 1
"2858" 50 31.1866 22.5164 31.3 1
"2859" 49 31.3447 24.8358 34 1
"2860" 32 28.714 23.77 34 1
"2861" 51 29.5155 32.2939 33.7 0
"2862" 35 24.6898 18.0921 32.7 1
"2863" 56 29.6536 27.9522 33.8 0
"2864" 36 31.3787 24.6035 35.7 1
"2865" 41 29.3092 23.0249 28.7 1
"2866" 50 32.5102 24.8845 26.5 1
"2867" 45 28.084 19.6898 22.5 1
"2868" 45 25.7399 27.6421 30.6 0
"2869" 47 36.3919 27.1816 34.4 1
"2870" 43 28.6337 29.0572 28.1 0
"2871" 54 23.3313 19.487 20.6 1
"2872" 54 31.2702 24.1206 32.7 1
"2873" 45 25.5565 21.5139 34.4 1
"2874" 43 26.0559 20.6011 27.6 1
"2875" 35 25.6959 22.5832 20.3 0
"2876" 47 30.4074 26.2605 35.7 1
"2877" 40 26.2732 21.2031 30.1 1
"2878" 44 22.5035 25.9667 19.2 0
"2879" 47 32.198 23.0681 26.6 1
"2880" 32 26.6644 21.4533 28.8 1
"2881" 42 29.7305 22.1893 34.6 1
"2882" 48 34.3496 26.2985 35.4 1
"2883" 53 28.3367 24.1314 27.8 1
"2884" 28 24.741 18.6198 18.1 1
"2885" 48 25.2235 19.2175 33.6 1
"2886" 58 37.0815 28.8041 38.7 1
"2887" 55 31.8291 20.5296 25.1 1
"2888" 53 28.1042 29.7458 24 0
"2889" 43 36.1396 27.0242 31.9 1
"2890" 49 31.3769 27.6836 41.4 1
"2891" 41 24.709 20.0184 22 1
"2892" 62 32.7842 23.4339 34.6 1
"2893" 43 46.8407 37.4985 48 1
"2894" 37 31.9534 28.1588 36.7 1
"2895" 59 31.069 26.1157 31.8 1
"2896" 56 31.8775 24.4452 32.4 1
"2897" 48 26.3095 19.2277 25.1 1
"2898" 45 26.4128 22.0402 32.4 1
"2899" 46 32.636 24.9604 32.7 1
"2900" 53 33.8726 27.491 43 1
"2901" 50 31.1866 22.5164 31.3 1
"2902" 49 31.3447 24.8358 34 1
"2903" 32 28.714 23.77 34 1
"2904" 51 29.5155 32.2939 33.7 0
"2905" 35 24.6898 18.0921 32.7 1
"2906" 56 29.6536 27.9522 33.8 0
"2907" 36 31.3787 24.6035 35.7 1
"2908" 41 29.3092 23.0249 28.7 1
"2909" 50 32.5102 24.8845 26.5 1
"2910" 45 28.084 19.6898 22.5 1
"2911" 45 25.7399 27.6421 30.6 0
"2912" 47 36.3919 27.1816 34.4 1
"2913" 43 28.6337 29.0572 28.1 0
"2914" 54 23.3313 19.487 20.6 1
"2915" 54 31.2702 24.1206 32.7 1
"2916" 45 25.5565 21.5139 34.4 1
"2917" 43 26.0559 20.6011 27.6 1
"2918" 35 25.6959 22.5832 20.3 0
"2919" 47 30.4074 26.2605 35.7 1
"2920" 40 26.2732 21.2031 30.1 1
"2921" 44 22.5035 25.9667 19.2 0
"2922" 52 25.6486 20.7667 27.8 1
"2923" 48 31.5185 25.4685 35.7 1
"2924" 44 28.446 21.875 31.2 1
"2925" 54 32.6597 23.9902 35.4 1
"2926" 38 23.8535 20.0937 26.7 1
"2927" 32 26.9466 22.5896 31 1
"2928" 58 27.5166 28.7105 30.01 0
"2929" 42 27.7094 24.2043 32.6 1
"2930" 46 23.4766 27.6243 27.5 0
"2931" 52 24.5296 26.0384 21.7 0
"2932" 40 23.066 25.4571 24.9 0
"2933" 45 22.1722 21.551 20.1 0
"2934" 36 23.2038 18.396 21.8 1
"2935" 42 29.3306 21.2306 30.1 1
"2936" 38 27.8734 22.9123 32.7 1
"2937" 50 32.9233 25.4153 33.9 1
"2938" 27 23.6166 22.9819 15.6 0
"2939" 43 30.9165 22.2656 35.1 1
"2940" 54 33.8971 27.2509 40.3 1
"2941" 37 41.3806 32.431 42.5 1
"2942" 41 35.8763 26.8386 35 1
"2943" 31 19.9709 20.0066 11.4 0
"2944" 48 36.8251 30.863 36.3 1
"2945" 25 25.4791 28.0864 27.9 0
"2946" 56 27.1055 28.4831 24.4 0
"2947" 27 28.7099 20.9366 23.9 1
"2948" 27 25.1959 23.8367 23.9 0
"2949" 58 30.1538 26.69 25.7 0
"2950" 39 23.8059 21.2277 28.8 1
"2951" 50 25.0768 22.9929 32.8 1
"2952" 36 24.6287 25.7276 25.2 0
"2953" 51 30.4224 24.9219 29.6 1
"2954" 49 35.8836 27.2628 37.8 1
"2955" 45 30.264 22.5686 25.4 1
"2956" 37 28.7918 32.4074 32.4 0
"2957" 24 20.5455 22.5981 23.5 0
"2958" 34 24.1512 24.4479 26.4 0
"2959" 35 25.5565 19.972 21 1
"2960" 58 33.8811 31.4844 31.5 1
"2961" 37 29.608 24.3211 33.7 1
"2962" 60 27.41 30.5497 29.2 0
"2963" 22 33.6193 19.4363 9.7 1
"2964" 47 30.4224 23.4375 31.9 1
"2965" 55 30.4224 24.2188 34.3 1
"2966" 55 37.4968 28.9993 36.8 1
"2967" 43 28.3194 28.4055 32 0
"2968" 59 30.7114 22.8928 33.3 1
"2969" 35 27.0349 20.8325 22.9 1
"2970" 36 30.3811 23.7332 31.8 1
"2971" 55 36.259 33.0579 43.4 1
"2972" 61 36.4025 29.5858 35.3 1
"2973" 51 35.896 21.5045 34.9 1
"2974" 21 27.9518 19.5312 26.3 1
"2975" 37 32.8552 25.6369 37.9 1
"2976" 41 36.1387 32.1799 44.9 1
"2977" 42 36.756 27.5134 38.6 1
"2978" 31 28.0139 20.8325 24.6 1
"2979" 51 26.6891 29.7339 27.8 0
"2980" 43 27.6776 20.1348 30.7 1
"2981" 47 29.3714 30.7958 37.1 0
"2982" 39 31.8482 24.4352 37.6 1
"2983" 49 31.4106 26.1719 35.8 1
"2984" 42 29.2752 23.9361 29.4 1
"2985" 44 27.5885 19.8141 34.7 1
"2986" 45 34.3496 27.9421 35 1
"2987" 51 31.4106 24.2188 35 1
"2988" 59 34.8581 27.852 36.3 1
"2989" 53 30.1902 28.6851 38.6 1
"2990" 55 39.7911 29.9875 44.1 1
"2991" 49 31.1169 26.5338 32 1
"2992" 32 29.0917 24.4646 38.9 1
"2993" 50 36.9002 34.8899 46 1
"2994" 59 30.5972 25.7117 38.7 1
"2995" 41 24.7644 24.1517 23.3 0
"2996" 29 24.332 20.898 26.5 1
"2997" 26 34.8001 24.8889 35.8 1
"2998" 32 26.331 22.9854 31.6 1
"2999" 44 26.281 25.2826 29.1 1
"3000" 31 27.9236 21.2585 26.8 1
"3001" 54 31.1383 27.2817 32.2 0
"3002" 24 25.6247 19.7239 29.4 1
"3003" 38 31.5408 22.4059 35.4 1
"3004" 40 28.2546 30.9917 29.9 0
"3005" 40 27.8263 25.8264 30.7 1
"3006" 28 35.3444 24 36 1
"3007" 39 28.183 29.0659 40.2 1
"3008" 46 38.9942 33.705 44.9 1
"3009" 43 21.3083 21.2245 14.9 0
"3010" 33 18.8542 19.2395 13.5 0
"3011" 41 37.9169 27.1816 40.1 1
"3012" 24 27.1676 26.6749 19.7 0
"3013" 28 21.4546 19.2672 26.6 1
"3014" 32 24.1808 24.8584 23.9 0
"3015" 39 38.8975 33.6485 43.2 1
"3016" 31 34.8515 32.9045 41.1 1
"3017" 51 27.5495 28.7037 28 0
"3018" 32 26.7204 21.8871 28.7 1
"3019" 38 29.9011 21.7778 30.7 1
"3020" 25 23.7086 16.7657 22.7 1
"3021" 55 30.6536 21.5139 32.2 1
"3022" 35 30.3811 22.5466 27.1 1
"3023" 43 26.281 20.2632 30.4 1
"3024" 22 26.0475 17.4818 18.6 1
"3025" 37 24.069 23.6295 19.7 0
"3026" 37 43.0003 36.1069 47.4 1
"3027" 32 39.187 44.2131 43.4 0
"3028" 50 30.1401 24.0344 31.5 1
"3029" 46 21.2506 17.9931 19.6 1
"3030" 47 26.8227 21.4509 31.4 1
"3031" 47 31.7478 24.3496 34.7 1
"3032" 49 27.2945 28.0624 30 0
"3033" 50 29.7835 22.3133 35 1
"3034" 41 24.4659 27.1314 25 0
"3035" 33 22.233 21.9778 18.9 0
"3036" 42 22.0833 24.2767 24.2 0
"3037" 42 30.3109 25.5123 34.6 1
"3038" 43 24.764 27.6898 24.5 0
"3039" 42 32.1137 29.9336 29.2 0
"3040" 30 29.792 22.987 37.7 1
"3041" 33 30.4614 24.3046 35.1 1
"3042" 40 29.0917 25.3679 32.2 1
"3043" 41 30.5597 21.3383 36.2 1
"3044" 46 25.826 23.9732 39.6 1
"3045" 36 24.1893 22.5534 24.8 0
"3046" 58 28.0735 27.5492 28.2 0
"3047" 48 26.2732 32.4886 31.7 0
"3048" 39 26.635 29.8258 28.7 0
"3049" 53 25.0088 26.2164 24.2 0
"3050" 56 38.6181 41.1387 37.8 0
"3051" 26 19.8835 25.4379 19.1 0
"3052" 50 22.5805 25.679 26.3 0
"3053" 30 33.7608 33.3333 43.5 1
"3054" 40 26.8243 19.6503 32 1
"3055" 51 31.9895 25.6386 38 1
"3056" 54 26.7571 26.3236 26.8 0
"3057" 33 30.4984 23.3577 36.9 1
"3058" 56 26.2732 28.2138 32.6 0
"3059" 35 22.3426 22.6627 16.1 0
"3060" 32 19.8835 22.45 17.1 0
"3061" 40 23.2376 30.0831 26.3 0
"3062" 44 37.3146 35.4925 43.9 1
"3063" 38 21.4033 17.1252 9.7 1
"3064" 32 26.0045 20.148 31.3 1
"3065" 45 28.1042 24.6755 34.3 1
"3066" 50 40.5325 30.1796 41 1
"3067" 47 28.3236 21.6311 26.4 1
"3068" 55 27.9518 20.3125 28 1
"3069" 32 41.9186 32.0461 43.5 1
"3070" 36 26.7743 27.0416 27.4 0
"3071" 49 28.9202 29.4118 25.4 0
"3072" 47 37.482 27.7671 40.6 1
"3073" 28 27.9518 17.9688 23.6 1
"3074" 40 32.1073 26.1224 35.7 1
"3075" 62 32.0127 28.2828 30 0
"3076" 53 28.0179 21.1073 29.5 1
"3077" 54 24.5296 22.4088 20.7 0
"3078" 38 37.2908 40.0653 39.9 0
"3079" 48 35.8933 25.4375 36.2 1
"3080" 38 27.8631 23.3011 33.8 1
"3081" 45 26.6891 21.4536 29.9 1
"3082" 27 23.4766 21.9774 19.8 0
"3083" 39 28.1307 19.5717 22.4 1
"3084" 35 30.5972 28.2828 26.2 0
"3085" 33 26.6741 30.4709 32.1 0
"3086" 40 29.0917 21.83 29.1 1
"3087" 45 22.7986 27.0238 23.5 0
"3088" 34 42.2097 34.7209 45.7 1
"3089" 44 41.2927 35.1562 43.2 1
"3090" 42 35.3482 28.8066 36 1
"3091" 32 28.1203 22.8928 27.1 1
"3092" 23 26.6063 21.3578 26.8 1
"3093" 33 30.3795 28.0816 28.5 0
"3094" 26 26.7619 27.1664 27.2 0
"3095" 34 29.7287 28.8089 36.8 0
"3096" 50 36.3799 30.0433 42.1 1
"3097" 30 31.8775 23.3377 31.9 1
"3098" 29 21.8876 22.5914 22.9 0
"3099" 46 31.5341 23.1111 25.3 1
"3100" 39 27.1696 20.7008 27.3 1
"3101" 57 29.2173 20.1348 21.4 1
"3102" 30 32.3252 21.9076 24.8 1
"3103" 39 35.3482 25.1486 27.2 1
"3104" 54 36.4322 28.0689 42.1 1
"3105" 40 29.8341 22.0317 32.1 1
"3106" 42 31.6696 23.0681 29.8 1
"3107" 48 30.1587 22.8625 30.2 1
"3108" 34 44.9154 35.4308 43.7 1
"3109" 44 32.2967 25.8876 32.2 1
"3110" 34 40.91 37.7651 48.9 1
"3111" 41 26.6644 21.4533 29.8 1
"3112" 50 26.0599 22.8571 28.8 1
"3113" 47 27.1644 22.6003 38.3 1
"3114" 28 22.5362 24.8356 24.9 0
"3115" 49 26.2133 23.1834 34.4 1
"3116" 35 28.0735 20.9572 36 1
"3117" 48 31.9047 24.6094 28.7 1
"3118" 51 32.0437 30.8365 41 1
"3119" 60 30.0261 20.3428 37.1 1
"3120" 46 36.4192 30.7809 41.9 1
"3121" 51 21.5867 22.3954 23.5 0
"3122" 56 30.8547 33.7068 29.5 0
"3123" 43 28.8421 22.6757 27.6 1
"3124" 54 25.2408 23.8087 20.2 0
"3125" 44 33.8811 31.25 41.4 1
"3126" 44 31.8775 26.5021 36.4 1
"3127" 40 29.6912 21.4109 26 1
"3128" 50 34.2329 22.9719 32.2 1
"3129" 43 22.1045 16.1616 21.9 1
"3130" 45 35.8332 28.1969 39.7 1
"3131" 45 31.9946 30.4878 33.5 0
"3132" 38 25.7399 23.6203 26.5 0
"3133" 49 33.3419 25.5588 35 1
"3134" 48 33.8364 27.1203 37.1 1
"3135" 55 32.8552 26.0375 32.3 1
"3136" 34 25.2475 20.7008 30.4 1
"3137" 47 31.3086 23.1247 30.1 1
"3138" 52 26.1511 24.8591 22.4 0
"3139" 25 35.7306 30.1162 38.7 1
"3140" 44 36.4252 28.1943 37.6 1
"3141" 34 23.6129 19.2336 27.4 1
"3142" 36 29.9011 22.6667 31.1 1
"3143" 46 24.764 26.1224 21.9 1
"3144" 31 36.4252 28.1943 41.7 1
"3145" 31 35.7695 30.4834 43.4 1
"3146" 30 31.5975 25.8645 37.4 1
"3147" 45 35.3752 30.4272 43.8 1
"3148" 44 34.2951 25.5367 36.6 1
"3149" 30 34.8581 25.9701 39.4 1
"3150" 47 26.5657 17.4818 28.1 1
"3151" 45 30.4224 21.875 32.1 1
"3152" 45 27.6501 22.2063 31.8 1
"3153" 25 28.2885 23.2254 30.8 1
"3154" 37 25.1332 25.4327 22.9 0
"3155" 45 24.4087 24.2 22.5 0
"3156" 29 23.9575 21.1 26.3 1
"3157" 53 34.8669 24.3 31.2 1
"3158" 24 22.4719 19.7 22.9 1
"3159" 52 27.41 25.1 35.1 1
"3160" 51 25.728 21.1 26.1 1
"3161" 23 28.386 21.8 21.8 1
"3162" 29 46.9537 39.6 49.8 1
"3163" 47 31.5975 33 44.6 1
"3164" 51 24.7856 25.2 25.7 0
"3165" 47 26.9636 22.7 27.2 1
"3166" 31 20.4422 17.7 17.4 1
"3167" 28 29.7835 23.4 30.3 1
"3168" 41 33.888 28.9 40.7 1
"3169" 45 29.7606 29.1 43.5 1
"3170" 28 21.9535 19.1 24.6 1
"3171" 32 28.0139 22.7 23.7 1
"3172" 28 21.7403 18 25 1
"3173" 48 25.0932 19.8 21.7 1
"3174" 23 27.3534 23.2 22.4 1
"3175" 41 31.4106 25.8 34.8 1
"3176" 35 25.1872 26.9 27.4 0
"3177" 47 34.3106 31.4 33.5 0
"3178" 44 45.9364 41.4 44.6 1
"3179" 63 30.2198 25.5 34.4 1
"3180" 40 23.3103 24.1 21.7 0
"3181" 35 25.6274 22.7 19.6 0
"3182" 34 30.6536 25.1 33.7 1
"3183" 51 39.2726 35.1 43.2 1
"3184" 24 40.1439 33.9 45.6 1
"3185" 41 29.6997 33.5 36.4 0
"3186" 51 30.1587 23.2 30.2 1
"3187" 36 31.2296 21.2 40.6 1
"3188" 46 32.0785 24 29.6 1
"3189" 53 32.4554 27.9 28.9 0
"3190" 29 27.1644 21.4 23.2 1
"3191" 48 24.764 26.2 22.1 0
"3192" 50 26.813 22 26.8 1
"3193" 44 23.9575 22.5 27.1 1
"3194" 49 24.3571 24.8 25.9 0
"3195" 40 23.8971 22.9 24.9 1
"3196" 34 19.6819 21.6 15.3 0
"3197" 36 23.5063 25.6 23.4 0
"3198" 49 23.5199 20.2 24.1 1
"3199" 64 30.9898 26.6 37.1 1
"3200" 45 27.5885 22.5 28.1 1
