# Supplementary material for: A Comparison between Multiple Regression Models and CUN-BAE Equation to Predict Body Fat in Adults
Source: PLoS One. 2015 Mar 30;10(3):e0122291. doi: 10.1371/journal.pone.0122291 (PMC4379185; doi:10.1371/journal.pone.0122291)
Supplement: S2 Dataset — (TXT) [file pone.0122291.s002.txt]

"Age" "BMI" "Gender" "BodyFat"
"1" 50 29.22 0 34.8
"5" 47 28.09 0 27.9
"6" 44 33.22 0 33.3
"7" 59 24.25 0 28.4
"9" 38 28.5 0 25.9
"11" 39 26.47 0 40.2
"13" 46 24.4745 0 40.5
"14" 50 33.328 0 43.8
"16" 45 26.7128 0 28.4
"19" 50 24.0454 0 28.3
"23" 43 22.3744 0 33.5
"24" 36 27.4423 0 27.5
"28" 45 25.1068 0 28.4
"33" 50 27.6398 1 42.9
"35" 58 26.7092 0 29.6
"36" 52 24.3599 0 30
"37" 40 23.1882 0 19.2
"38" 31 23.8249 0 23.7
"39" 36 29.8573 0 26.7
"40" 41 26.0683 0 27.7
"41" 60 27.0616 1 48.4
"43" 39 28.3266 1 44.2
"44" 62 26.7149 1 45.6
"45" 39 26.9248 1 38.9
"46" 41 23.1133 1 23.1
"48" 59 24.684 1 40.4
"52" 31 29.4952 0 33.2
"53" 39 47.0204 0 59.8
"55" 27 21.7096 1 27.1
"57" 49 24.8889 1 39.4
"58" 48 20.3906 1 29.6
"60" 52 25.2509 0 33
"62" 54 38.5612 0 45.9
"63" 49 22.3338 1 36.2
"65" 41 22.9005 1 38.3
"66" 40 23.1214 0 25.9
"67" 54 23.9335 0 30
"70" 37 26.2304 0 30.2
"72" 42 25.9695 1 26.8
"73" 39 19.6997 1 20.5
"75" 34 30.3503 0 35.9
"78" 35 28.4005 1 43
"79" 41 23.3218 1 34.1
"81" 40 23.8222 1 30.5
"83" 37 24.6918 0 26.2
"84" 39 24.8447 0 28.8
"85" 48 32.2421 0 36.9
"89" 39 31.9591 0 43
"90" 38 27.1092 0 27.1
"91" 53 35.1887 0 35.3
"92" 50 29.3897 1 46.4
"93" 49 21.0828 1 27.4
"95" 42 24.2664 1 27.1
"96" 51 23.1206 1 36.9
"98" 43 29.5032 1 44.3
"99" 43 21.7159 1 28.6
"100" 59 29.7232 0 37.9
"102" 45 30.45 0 30.7
"106" 40 25.6653 1 36.9
"107" 41 21.2837 0 17.5
"109" 56 25.0519 0 28.6
"111" 48 23.1911 1 31.5
"112" 51 31.0744 0 34.4
"115" 58 25.8834 1 38.1
"116" 19 26.3318 0 26.4
"117" 38 24.0346 1 26.9
"118" 43 24.2057 1 34.7
"120" 41 25.1808 0 28.3
"123" 50 24.7069 1 34.4
"124" 39 27.0389 1 44.9
"126" 50 28.47 0 28.3
"127" 44 23.2925 1 36.5
"128" 53 21.8522 1 38
"129" 46 25.3444 1 38.4
"131" 34 24.6244 1 37.4
"134" 55 30.8642 0 37.8
"136" 32 22.206 0 26.4
"137" 47 28.3493 0 28.3
"139" 58 24.6278 1 38.8
"140" 42 22.3101 1 25.5
"141" 40 28.1246 0 32.6
"144" 49 24.7721 0 31.2
"145" 43 27.6163 0 35.9
"147" 55 27.6125 0 34.1
"149" 56 24.0506 1 29.3
"150" 38 24.3656 0 35.6
"151" 45 29.0318 0 27.8
"154" 42 26.8408 0 26
"155" 46 22.8928 1 33.5
"156" 45 26.952 0 29.9
"157" 54 20.3125 1 26.1
"160" 47 36.5234 0 35.4
"161" 39 37.8329 0 51
"164" 52 26.6772 0 29.4
"165" 39 23.8424 1 25.3
"167" 43 32.243 0 42.1
"170" 41 22.6429 1 26
"171" 45 29.7942 0 36.8
"172" 55 25.7306 0 32.5
"173" 39 26.4763 0 30.9
"174" 39 25.0278 0 23.9
"177" 42 32.6535 0 38.1
"178" 50 28.0277 0 30.2
"182" 39 24.4531 1 33.2
"183" 51 32.6331 0 36.3
"187" 58 32.7696 0 35.5
"188" 49 23.4235 0 23.8
"190" 40 31.8458 1 40.7
"192" 56 24.8712 0 28.8
"193" 38 30.5859 1 43.7
"194" 38 24.1975 0 19
"195" 40 23.3747 0 22.8
"196" 55 37.984 0 40.1
"197" 56 26.6728 0 25.7
"198" 51 27.3278 0 34.7
"199" 44 23.2586 1 34.9
"201" 54 26.6122 0 18.4
"203" 44 26.8408 0 34.6
"206" 48 40.1852 0 51.4
"207" 46 28.5216 0 31.2
"209" 47 23.4198 0 28.9
"211" 39 25.6732 0 24.9
"212" 30 20.5191 0 11.7
"213" 40 38.0901 0 39.5
"214" 57 20.2455 0 17
"220" 37 25.4397 1 33.3
"221" 42 35.7696 0 44.8
"224" 40 28.2007 0 38.3
"227" 43 23.5294 1 31.7
"228" 56 22.1839 0 22.7
"230" 47 24.8013 0 25.9
"233" 43 24.9074 0 32
"234" 29 25.2941 0 29.8
"237" 48 21.5193 1 31.2
"239" 46 23.7037 0 26.4
"241" 50 33.2713 0 31.4
"243" 55 19.354 1 42.7
"244" 56 30.7335 0 38.9
"247" 49 25.7633 0 24.3
"249" 49 28.3493 0 31.4
"255" 40 32.8444 0 41.3
"256" 58 25.6382 0 22.7
"258" 41 20.2492 0 33.4
"260" 50 27.5849 1 42.3
"262" 48 20.8117 1 37.4
"264" 58 24.632 0 30.4
"265" 47 29.01 1 41.9
"266" 46 27.3765 0 34
"268" 31 23.9237 0 12.6
"269" 37 25.7091 0 33.4
"270" 50 25.6519 0 31
"271" 53 27.1823 0 24.7
"276" 55 25.5017 0 27.6
"277" 42 31.0564 1 41.7
"278" 59 27.2911 0 32.7
"279" 57 26.5346 0 39.6
"280" 52 27.6361 0 38.8
"284" 56 36.7309 0 33.3
"285" 50 29.5713 0 33.4
"286" 47 35.8824 0 41.1
"287" 41 24.9787 0 25.1
"288" 43 26.6413 1 41
"290" 52 40.2125 0 58.7
"292" 56 24.6877 0 31.1
"293" 30 33.0078 1 46.3
"298" 35 21.7026 0 23.8
"300" 55 24.3918 0 25
"301" 40 30.7261 0 34.9
"302" 53 37.1626 0 36.9
"303" 56 35.0966 0 49.5
"305" 22 27.8769 0 35.4
"306" 55 28.4532 0 29.2
"310" 56 33.4372 0 33.3
"313" 55 28.3755 0 31.8
"314" 25 21.7047 1 28.2
"315" 46 22.8488 0 20.3
"317" 54 27.4074 0 32.3
"319" 40 22.7877 0 31.1
"322" 50 22.6172 1 30.1
"325" 55 25.2776 0 35.5
"326" 35 28.1741 1 42.8
"327" 52 32.8374 0 39.7
"328" 47 31.6516 0 30.8
"329" 41 27.7015 0 29.7
"330" 46 23.7152 0 22.1
"334" 57 26.5398 0 31.1
"336" 45 27.1972 1 36.6
"337" 49 19.8214 1 25.6
"338" 40 35.7696 0 41.3
"339" 30 22.7209 0 27.9
"341" 34 25.216 0 24
"345" 45 27.5482 0 22.9
"346" 39 32.1335 1 40
"348" 47 30.4721 0 38.6
"350" 38 37.0271 0 45.2
"352" 55 27.1044 0 37.9
"354" 57 23.3726 1 26.5
"356" 47 25.6312 0 22.2
"357" 26 31.8367 0 37.1
"359" 51 18.3492 0 9.9
"360" 48 31.5363 0 36.7
"361" 48 25.2447 0 32
"362" 44 22.7265 0 19.4
"364" 56 24.1522 0 16.4
"368" 54 28.2805 0 31.7
"369" 52 28.3178 0 35.8
"374" 55 27.3627 0 30.3
"375" 49 34.8883 0 37.5
"377" 27 21.8878 0 19
"378" 39 31.0563 1 47.4
"379" 50 23.737 0 23
"383" 59 27.5115 0 30
"384" 59 32.9148 0 34.3
"385" 42 25.7228 0 21
"387" 42 25.1755 0 26.2
"389" 44 30.1205 1 46.2
"391" 46 31.0381 1 46.7
"398" 41 22.6085 1 41.1
"400" 42 32.2123 0 37.1
"409" 47 20.5966 0 16.8
"411" 59 27.5546 1 41.4
"412" 43 26.1946 0 23.8
"413" 51 22.3757 1 33.7
"414" 49 21.5432 0 20.6
"419" 51 27.8451 0 34.6
"422" 41 24.784 0 19.8
"427" 53 25.6568 0 34.6
"429" 53 30.6122 0 37
"430" 48 24.849 0 27.5
"433" 42 21.5312 0 18.9
"434" 30 24.9797 0 26.9
"435" 53 28.7347 0 45.9
"438" 53 24.4919 0 35.4
"440" 36 23.5539 1 32.7
"444" 51 27.4609 1 44.4
"445" 40 24.5975 1 38.5
"446" 37 27.8374 0 35.9
"448" 40 28 1 47.1
"449" 44 20.3482 0 16.9
"451" 50 21.708 0 23.9
"455" 49 21.9753 0 27.1
"456" 43 27.6839 0 34.1
"457" 44 26.6297 0 28
"458" 46 25.1354 1 34.1
"459" 50 26.117 0 33.9
"460" 47 20.8651 1 31.7
"462" 52 24.9159 1 39.4
"463" 46 26.7429 0 29.3
"465" 54 33.1322 1 47.7
"466" 49 27.0381 1 41.1
"468" 35 24.0588 0 26.9
"470" 43 25.5965 0 30.5
"473" 36 25.7785 0 38.4
"474" 48 20.9333 1 18.3
"478" 47 25.6 0 26.1
"481" 43 25.5983 1 39.7
"483" 41 25.0989 1 33.9
"484" 59 34.5638 0 38.8
"486" 42 19.8767 1 26.2
"488" 40 26.7391 0 34.4
"489" 38 31.975 1 42.3
"491" 43 49.481 0 45
"494" 62 22.2991 1 23.9
"495" 32 34.0387 0 36
"496" 27 21.0355 0 16.4
"498" 39 24.673 0 29.5
"501" 51 24.2468 0 28.8
"502" 54 23.1182 0 25.1
"503" 42 25.3444 0 28.6
"504" 51 24.2748 0 21.1
"506" 48 29.2659 0 28.4
"509" 40 27.2443 1 42.8
"511" 59 27.9402 0 31.2
"512" 50 25.1392 1 45.8
"513" 37 25.928 0 26.7
"514" 44 21.1939 0 14.5
"515" 46 26.6564 1 35
"516" 43 22.3453 0 25.9
"518" 48 28.235 1 45.5
"519" 65 21.6343 0 11
"521" 43 26.9303 1 30.6
"522" 49 21.8916 1 25.1
"523" 40 22.1072 1 25.6
"527" 40 28.0461 0 34.9
"528" 36 24.8016 0 26.4
"529" 51 27.7778 0 29.3
"533" 50 24.3824 0 22.8
"535" 58 27.9239 0 31.8
"540" 41 23.0469 1 37
"545" 52 27.4473 0 27.7
"549" 46 28.28 0 29.9
"552" 57 24.7531 0 37.8
"554" 41 26.0951 0 28.3
"555" 43 26.6211 0 28.4
"556" 39 31.3796 0 28.7
"557" 58 25.4545 1 46.7
"560" 46 33.6 0 34.4
"562" 56 27.0692 0 23.5
"563" 43 24.0832 0 35
"566" 40 25.9568 0 26.6
"567" 52 25.0033 0 30.4
"568" 40 25.0694 0 24.4
"569" 55 35.6712 1 46
"574" 55 30.8173 0 29.6
"578" 58 32.5 0 33.6
"581" 45 30.7422 0 35.7
"583" 34 22.4913 0 19.4
"584" 48 28.6405 0 28.9
"585" 47 19.0634 1 20.5
"588" 55 25.8612 0 36
"590" 34 26.8327 1 40.3
"593" 49 23.9577 0 28.4
"594" 56 24.1306 0 22.6
"595" 51 31.0735 0 37.4
"596" 40 25.2163 0 24
"597" 46 27.6812 1 47
"598" 37 29.4754 0 31.2
"599" 50 25.8203 1 46.4
"601" 28 24.5536 1 42
"602" 43 32.9511 0 46
"603" 46 31.6735 0 39.2
"607" 39 24.7934 0 16.8
"608" 56 25.277 1 33.2
"609" 31 26.1752 0 29.8
"610" 57 31.4102 0 33.2
"614" 50 25.2454 0 32.6
"617" 39 35.6647 0 36.8
"619" 49 24.4646 1 24.4
"620" 46 24.4274 1 39.3
"622" 46 28.8872 1 41.6
"623" 43 26.1035 1 39.7
"624" 58 28.0305 0 35.9
"625" 37 24.9036 1 32.1
"626" 34 26.2951 0 29.7
"629" 50 24.4178 0 20.9
"634" 45 29.0256 0 34.3
"635" 48 27.6953 1 39.5
"636" 43 24.6465 1 37.3
"639" 42 26.8388 0 32.3
"640" 45 18.0662 1 22.6
"642" 42 21.7335 0 21.9
"645" 45 29.3338 0 40.1
"646" 34 22.7344 1 29.9
"648" 41 26.1224 0 32.2
"650" 47 24.4204 0 33.9
"651" 45 26.1545 1 42.2
"654" 38 24.8443 0 14.7
"656" 56 23.0034 0 25.4
"661" 41 34.6 1 46.7
"663" 45 25.8883 1 41.8
"664" 58 28.5813 0 36.5
"665" 47 39.1 0 38.2
"666" 32 26.4198 0 24.8
"670" 51 28.2072 0 43.8
"672" 47 34.0324 0 41.5
"674" 48 35.1172 1 47.9
"676" 56 24.9481 0 25.9
"678" 36 23.7871 1 43.5
"679" 35 22.6956 1 31.1
"683" 43 22.8764 0 27.6
"684" 44 27.2793 1 37.7
"686" 45 24.0225 0 31.7
"689" 50 29.9036 1 47
"690" 48 25.2344 1 31.1
"691" 46 32.4109 1 46.8
"696" 53 21.7469 0 24.2
"697" 52 25.2595 1 45.3
"698" 41 21.7584 1 28.7
"701" 45 24.999 1 38.4
"702" 51 26.1959 1 38.6
"703" 42 24.4848 1 39.8
"704" 32 25.8866 0 36.1
"705" 52 26.8827 0 30.2
"710" 41 40.0327 0 50.1
"711" 40 25.1557 1 36
"713" 39 28.8636 0 37.3
"715" 34 46.0601 0 53.4
"716" 51 29.7778 1 40
"717" 35 25.3906 1 39.2
"719" 35 22.5161 1 25.5
"720" 34 24.762 1 33.8
"722" 50 24.287 1 39.4
"724" 46 21.9839 1 30.9
"725" 57 27.1769 0 42.1
"726" 49 27.6471 0 26.5
"729" 45 22.3279 0 28.9
"730" 46 28.3429 0 33.2
"732" 45 30.4938 0 29.3
"734" 40 22.208 0 26.6
"735" 35 33.9974 1 50.7
"739" 57 25.6519 0 34.4
"740" 50 33.7424 0 48.3
"741" 37 25.9918 0 24.6
"743" 44 28.8927 0 30.8
"744" 51 30.463 0 42.5
"748" 52 33.6221 0 38.3
"751" 51 31.476 0 42.3
"753" 50 25.0675 0 33.5
"755" 49 25.2709 1 38.8
"756" 47 27.4135 0 28.4
"759" 46 23.8 1 32.7
"760" 53 31.7993 0 37.1
"761" 50 26.2828 0 33.2
"762" 42 25.2809 0 27.8
"764" 36 26.11 0 25
"766" 53 26.3668 0 31.1
"769" 47 21.4498 1 25.9
"770" 54 28.5044 0 30.8
"771" 54 28.2247 0 42.7
"772" 54 27.8952 0 35.1
"774" 51 26.5887 0 33
"776" 48 24.5546 0 24.6
"778" 49 30.7894 0 33.4
"780" 49 25.2442 0 31.5
"784" 54 30.0391 0 28.6
"787" 49 27.7529 0 33.4
"790" 49 32.0782 0 42.7
"793" 55 31.1437 0 41
"794" 50 24.0913 0 35.9
"795" 54 28.8141 0 33.4
"797" 49 26.3996 0 29.9
"804" 52 30.7265 0 41.2
"808" 53 29.4953 0 36.5
"809" 55 31.4597 0 31.7
"812" 57 23.5111 0 28.6
"814" 53 23.2031 1 32.2
"816" 49 31.6809 0 41.4
"818" 44 24.3484 1 31.9
"820" 43 28.8872 1 42.6
"824" 45 30.0726 0 34.9
"825" 44 20.2768 1 31.3
"829" 51 26.5118 0 32.4
"830" 42 23.8144 1 29.8
"831" 48 23.4221 1 31.2
"835" 57 21.7181 0 17.8
"836" 40 25.8824 0 31.2
"837" 52 29.3962 0 36.5
"841" 46 28.3737 0 34.8
"842" 49 24.2792 1 22.6
"843" 44 36.419 0 45.6
"844" 52 24.677 0 26.1
"846" 51 28.4005 0 32.9
"847" 31 28.5032 1 35.5
"848" 41 23.9838 0 26.6
"849" 56 35.2424 0 36.4
"852" 40 33.4626 0 37.7
"855" 53 30.8642 0 35.6
"859" 46 25.8044 1 34.5
"860" 42 29.1338 1 38.7
"861" 44 23.3921 0 21.3
"862" 40 28.6801 0 30.8
"863" 47 27.1195 0 32.2
"864" 45 53.4107 1 55.9
"865" 38 29.2235 0 26.5
"867" 53 26.3322 0 30.9
"868" 51 22.9214 1 39.6
"870" 51 23.5986 1 32.7
"871" 46 25.3142 0 25.4
"872" 47 27.6471 0 38.2
"873" 49 21.6444 1 31.1
"874" 56 19.2578 1 25.1
"875" 35 22.367 1 17.4
"880" 41 23.0457 1 25.1
"881" 57 30.4498 0 41.3
"883" 39 28.7111 0 30.8
"885" 41 26.2336 1 37.1
"888" 37 27.3262 0 34.9
"890" 36 26.0617 0 37.3
"891" 44 30.1808 1 45.2
"894" 45 27.0588 0 29.2
"895" 58 28.0578 0 33.9
"898" 54 33.8972 0 49.8
"899" 46 32.1046 0 36.3
"900" 41 26.6772 0 31.3
"904" 39 26.6097 1 41.2
"907" 58 29.9357 1 47
"908" 48 26.3807 1 35.1
"909" 56 25.502 0 30.3
"914" 54 24.7676 0 35.7
"916" 32 27.2146 0 27.8
"918" 33 26.0602 0 17.6
"919" 31 21.6955 0 16.5
"920" 37 22.5132 1 18.3
"921" 40 26.6217 0 25.1
"922" 40 24.5554 1 35.9
"924" 36 24.514 0 27.3
"925" 35 23.8291 0 15.3
"927" 29 21.988 0 10
"929" 48 27.0538 1 39.6
"932" 43 24.8965 0 26.3
"933" 41 23.9501 1 23.6
"936" 51 22.482 0 17.8
"942" 31 39.4651 1 58.6
"943" 40 25.8876 1 37.4
"944" 36 23.858 0 29.6
"945" 38 28.0277 0 34.1
"948" 50 22.6337 1 31.9
"951" 40 22.3027 1 22.1
"952" 34 21.22 0 19.8
"953" 36 29.1317 0 34.2
"954" 31 21.6263 1 24.5
"955" 39 26.4171 0 25.1
"961" 42 27.2469 0 32.5
"963" 39 36.7072 0 40.7
"964" 59 25.698 0 32.1
"966" 39 33.623 0 47.8
"967" 46 22.8407 1 30.2
"971" 54 28.1887 1 41.8
"973" 39 27.2176 1 35.7
"974" 37 22.023 1 31.8
"976" 52 18.3177 1 23.3
"977" 40 22.5528 1 22.7
"983" 47 29.9691 0 38.6
"985" 41 28.2138 0 34.8
"986" 61 26.4441 0 21.8
"988" 49 29.7609 0 31.7
"992" 42 29.8845 0 46.2
"993" 45 25.4041 0 29.4
"997" 44 27.6666 0 37
"998" 39 25.9109 0 31.6
"1001" 42 27.6406 0 35.8
"1003" 48 30.7174 0 33
"1008" 48 35.0104 0 48
"1010" 27 27.388 0 26.4
"1012" 55 27.8893 0 31.4
"1014" 52 32.4245 0 32.6
"1015" 50 26.7036 0 35.9
"1017" 36 21.0035 0 16.2
"1020" 40 26.7034 0 37.9
"1025" 41 21.1203 0 18.6
"1026" 27 21.9605 0 16.2
"1027" 27 25.6005 0 20.7
"1028" 27 23.7118 0 24.2
"1029" 44 24.0385 0 38.6
"1030" 39 24.4118 0 22.4
"1032" 38 26.6782 0 29.7
"1035" 47 21.6955 0 34
"1036" 38 25.4767 0 35.3
"1037" 42 22.367 0 29.1
"1041" 34 21.3701 0 40
"1042" 29 20.1286 0 23.9
"1045" 41 22.0107 0 21.9
"1046" 40 21.5288 0 24.8
"1048" 42 22.5567 0 36
"1049" 39 25.8152 0 28.4
"1052" 57 25.0926 0 29.4
"1056" 40 25.7296 0 32.3
"1057" 45 28.6048 0 33.9
"1060" 37 34.5778 0 45.7
"1061" 46 30.1432 0 43.3
"1064" 40 26.2712 0 40.2
"1066" 28 24.748 0 29.8
"1067" 43 26.6381 0 27.5
"1068" 27 21.9985 0 23.6
"1075" 42 29.3658 0 35.4
"1077" 60 35.2083 0 48
"1081" 50 23.2602 0 35.2
"1082" 54 29.099 0 36.8
"1083" 43 26.2259 0 35
"1084" 40 26.4706 0 28.5
"1087" 49 28.5986 0 38
"1089" 37 26.09 0 42.6
"1092" 52 24.1322 0 35.6
"1094" 48 25.8948 0 30
"1095" 48 27.7679 0 39.6
"1096" 38 21.8359 0 35.9
"1100" 42 30.2035 0 47.7
"1101" 44 25.3753 0 37.3
"1105" 52 24.6334 0 27.8
"1106" 48 26.2985 0 35.8
"1107" 42 27.388 0 31.7
"1109" 45 29.2208 0 41.7
"1110" 31 23.729 0 38.4
"1111" 55 41.0938 0 41
"1112" 37 23.7022 0 27.2
"1120" 43 24.4706 0 25.5
"1122" 35 25.6596 0 29.1
"1123" 25 23.0803 0 33.8
"1124" 48 26.8327 0 37.3
"1125" 37 24.3107 0 38.4
"1127" 59 26.1176 0 45.7
"1132" 57 29.1749 0 43.4
"1133" 45 21.1328 0 16.8
"1141" 59 29.9755 0 38.8
"1142" 55 27.2392 0 39.6
"1143" 59 26.2493 0 37.4
"1146" 56 24.2452 0 30.2
"1150" 51 29.8222 0 41.3
"1151" 51 26.9303 0 44
"1154" 38 26.4096 0 36.7
"1156" 41 25.6388 0 32.1
"1158" 50 27.4614 0 30.6
"1160" 29 24.6548 0 34.1
"1161" 36 24.9135 0 33.7
"1163" 47 27.9967 0 35.1
"1169" 38 27.2062 0 44.6
"1171" 59 23.1405 0 38.1
"1172" 25 28.2585 0 44.9
"1173" 28 27.3216 0 36.3
"1177" 34 23.8694 0 20.5
"1179" 51 24.4531 0 42.4
"1181" 42 26.2531 0 34.4
"1182" 51 26.7578 0 39.2
"1183" 45 29.5306 0 40.8
"1184" 45 24.7059 0 34.5
"1186" 59 30.7809 0 43.3
"1187" 41 26.1592 0 29.7
"1190" 34 24.2424 0 31.1
"1192" 26 18.6328 0 17.5
"1193" 37 24.9163 0 26.2
"1194" 37 35.8873 0 47.5
"1195" 34 34.0049 0 40.2
"1201" 49 32.7542 0 36.8
"1202" 42 25.312 0 34.3
"1203" 27 21.708 0 25.1
"1208" 47 31.7061 0 42.5
"1212" 53 32.6644 0 36.4
"1213" 56 23.1718 0 19.9
"1214" 50 30.2628 0 35.7
"1215" 41 24.7837 0 25.5
"1217" 56 29.4808 0 31.8
"1219" 42 29.9609 0 44.4
"1220" 53 29.3519 0 35.2
"1224" 31 23.5564 0 25.1
"1226" 47 23.0655 0 33.6
"1228" 42 20.4849 0 30
"1229" 58 23.2166 0 35.1
"1230" 59 29.2588 0 32.3
"1231" 29 24.3056 0 20.2
"1232" 44 29.9803 0 38.4
"1233" 47 29.2446 0 37.1
"1235" 48 30.5833 0 31
"1236" 47 41.2889 0 59.4
"1237" 43 24.92 0 38.5
"1239" 44 24.6497 0 28.7
"1241" 39 22.5161 0 30.9
"1247" 35 22.8287 0 37.1
"1248" 47 25.4341 0 35.4
"1249" 39 24.18 0 25.2
"1250" 39 28.5002 0 35.7
"1251" 44 27.3049 0 32.1
"1252" 42 34.2204 0 52.5
"1253" 49 25.9949 0 27.8
"1257" 51 27.8788 0 43.1
"1258" 50 23.0859 0 32.5
"1261" 62 29.1876 0 34.6
"1262" 55 26.0781 0 31.2
"1264" 56 29.4544 0 37.1
"1265" 57 23.4766 0 33.5
"1266" 51 25.3333 0 39.2
"1267" 44 23.8804 0 19.7
"1268" 33 29.9459 0 38.3
"1269" 45 26.8512 0 36.8
"1273" 49 20.202 0 32
"1274" 47 32.5789 0 49.6
"1276" 57 30.8651 0 37
"1277" 62 29.9084 0 38.5
"1279" 52 41.6378 0 51
"1281" 45 25.5347 0 24.8
"1283" 49 29.9723 0 38.1
"1285" 54 31.5254 0 38.8
"1287" 35 22.8512 0 29.7
"1288" 38 22.81 0 39.1
"1289" 38 23.55 0 22.4
"1291" 48 29.23 0 36.4
"1292" 47 23.81 0 25.7
"1295" 56 27.24 0 33.6
"1298" 55 40.51 0 42.5
"1300" 40 27.0306 0 26.4
"1301" 37 24.7934 0 35.2
"1302" 53 30.3673 0 35.5
"1303" 47 23.1537 0 32.6
"1306" 46 29.2042 0 32.2
"1307" 56 29.0657 0 35.4
"1308" 49 27.8222 0 42.2
"1309" 55 29.2378 0 29.4
"1311" 41 26.3463 0 34
"1314" 55 28.8051 0 44.6
"1317" 45 25.3979 0 24.1
"1318" 41 39.5574 0 52.7
"1320" 45 28.7197 0 34
"1321" 43 23.9446 0 17.8
"1323" 42 25.6519 0 20.7
"1325" 53 29.537 0 34.6
"1327" 56 31.258 0 41
"1328" 27 32.0091 0 40
"1329" 38 36.5432 0 46.4
"1331" 50 31.1328 0 46.2
"1332" 33 21.8336 0 33.2
"1333" 51 28.3003 0 27.7
"1337" 59 25.791 0 32.5
"1339" 46 26.2536 0 35.8
"1340" 57 21.3763 0 26.1
"1341" 32 27.0853 0 14.2
"1342" 59 27.2122 0 38.7
"1343" 57 28.2669 0 32.3
"1345" 43 22.2291 0 20.8
"1346" 52 23.7508 0 34.6
"1349" 39 26.8734 0 30.7
"1350" 50 30.2041 0 31.2
"1351" 51 28.3266 0 36.5
"1352" 51 27.0209 0 34.1
"1354" 32 26.2917 0 33.8
"1355" 59 29.9074 0 33.9
"1356" 47 21.58 0 20.4
"1357" 48 30.01 0 41.3
"1358" 32 28.96 0 38.1
"1359" 45 28.16 0 38.1
"1361" 58 27.13 0 38.6
"1363" 42 27.41 0 32.2
"1364" 43 26.36 0 26.4
"1368" 53 23.61 0 28.8
"1369" 49 23.41 0 25.9
"1370" 45 27.62 0 42.6
"1372" 56 30.07 0 30.1
"1375" 42 24.91 0 30.3
"1381" 55 25.86 0 30.9
"1382" 59 29.99 0 24
"1383" 47 30.07 0 47.9
"1385" 49 20.92 0 30.6
"1386" 42 30 0 42.3
"1387" 55 22.55 0 35.9
"1390" 48 25.9325 0 27.3
"1392" 63 26.3059 0 38.8
"1393" 54 32.8007 0 36.2
"1394" 52 24.8844 0 32.5
"1397" 46 28.0541 0 42.5
"1400" 43 23.7109 0 29.8
"1401" 48 21.8939 0 28.7
"1403" 50 32.2066 0 40
"1416" 56 29.6886 0 32.5
"1417" 47 27.5652 0 41.6
"1419" 61 24.09 0 21.1
"1422" 55 29.29 0 32.3
"1423" 62 31.07 0 43.9
"1426" 41 31.47 0 46
"1428" 27 20.89 0 23.3
"1432" 47 34.45 0 47.7
"1435" 46 21.53 0 37.2
"1436" 53 27.98 0 35.3
"1439" 45 25.65 0 34.2
"1441" 50 28.63 0 37.6
"1444" 50 20.95 0 19.7
"1448" 34 28.21 0 31.1
"1450" 51 25.99 0 33.7
"1453" 46 28.6755 0 34.3
"1456" 39 24.3225 0 18.6
"1461" 39 21.0727 1 32.5
"1462" 52 22.9854 0 25.2
"1463" 47 24.5089 0 25
"1465" 46 25.721 1 33.4
"1468" 48 24.7375 0 25.9
"1470" 39 25.3848 1 32.9
"1473" 41 28.153 0 34.5
"1476" 40 35.174 0 40
"1480" 43 22.6613 0 18
"1481" 44 18.6453 1 25.5
"1482" 46 25.2163 0 28.5
"1485" 36 25.193 0 32.9
"1488" 44 23.6547 1 33
"1490" 51 27.6951 1 46.3
"1491" 34 22.7174 1 38.8
"1492" 53 23.5218 0 24.7
"1498" 48 31.2776 0 30.9
"1499" 52 20.9979 1 32.4
"1500" 32 27.1708 0 30.9
"1503" 49 23.3536 1 38.1
"1505" 38 24.3427 0 31.2
"1506" 41 31.9444 0 37.5
"1510" 55 24.7059 0 30.2
"1511" 55 26.0494 0 28.5
"1513" 51 26.0524 0 33.1
"1515" 43 22.9297 1 38.4
"1516" 51 27.8376 0 28.2
"1519" 34 24.7769 0 26.4
"1521" 43 26.4506 0 30.8
"1523" 40 46.4876 0 54.1
"1525" 51 26.0375 1 45.7
"1526" 40 23.8062 1 31
"1528" 52 30.2749 1 45.2
"1531" 35 20.4999 1 33.8
"1532" 45 25.5469 1 29.9
"1536" 53 25.6544 0 28.6
"1538" 30 22.7688 0 9.4
"1539" 40 21.7738 1 30.3
"1540" 45 24.4261 1 39.9
"1542" 45 22.6254 1 26.5
"1543" 55 29.195 0 42.9
"1544" 50 24.6156 0 34.6
"1546" 40 22.6457 1 36.9
"1550" 41 30.8303 0 32.9
"1551" 55 24.9621 1 33.1
"1552" 57 26.5467 0 26.9
"1553" 50 23.9464 0 30.3
"1554" 55 27.0792 1 45.7
"1555" 56 32.0499 1 47.3
"1556" 28 23.3218 1 39
"1557" 48 19.0965 1 34.1
"1559" 41 27.3278 1 40.4
"1562" 39 30.0391 1 41.9
"1563" 40 32.7909 1 37.6
"1565" 52 29.6495 0 38.6
"1566" 56 28.0623 0 26.3
"1567" 43 23.3885 0 21.3
"1568" 52 28.4082 0 32.8
"1570" 42 24.1762 0 26
"1575" 42 23.7118 1 40.8
"1577" 41 20.7095 0 23.2
"1580" 43 24.0172 1 30.8
"1581" 46 22.1222 1 25.4
"1583" 41 18.2526 0 33.4
"1584" 55 36.9686 0 34.1
"1586" 51 29.9304 0 38.5
"1588" 57 33.8365 0 33.7
"1589" 45 24.9469 0 27.6
"1590" 43 25.2454 0 30.5
"1591" 60 24.6133 1 42.4
"1594" 57 25 1 39.5
"1595" 46 26.2596 1 44.5
"1599" 46 26.673 1 44.8
"1600" 45 23.6082 0 24.4
"1606" 53 22.7265 0 33.2
"1607" 52 30.3911 0 40.4
"1610" 53 28.1514 0 26.8
"1612" 38 26.8166 0 33.4
"1613" 44 24.9163 1 37.1
"1615" 53 25.4987 0 30.2
"1616" 56 34.4721 0 40.7
"1617" 57 32.4454 0 41.8
"1619" 46 31.5123 0 31.5
"1620" 50 24.5674 0 21.6
"1625" 53 28.5706 0 33.5
"1628" 31 28.2716 0 33.1
"1630" 54 26.263 0 28.5
"1632" 49 36.3323 1 48.4
"1633" 56 31.7188 0 31.1
"1635" 48 37.3795 0 45.8
"1639" 34 24.7556 1 36.5
"1640" 40 26.7148 1 45.3
"1642" 41 29.2822 1 42.6
"1643" 32 26.8571 1 37.9
"1646" 48 27.2159 1 36.9
"1647" 39 27.345 0 34.2
"1649" 36 24.5079 0 26.5
"1650" 57 20.3573 0 26
"1651" 49 30.1516 0 41.4
"1653" 44 32.0198 1 51.9
"1655" 38 26.6579 0 22.8
"1656" 42 25.1359 0 22
"1657" 57 24.8786 0 26.9
"1658" 44 25.6816 1 39
"1661" 59 33.0955 0 37.4
"1664" 41 31.6753 0 40.6
"1666" 52 22.1765 1 35.3
"1667" 47 29.4704 1 46.4
"1671" 43 25.1205 0 38.7
"1672" 36 28.3429 0 32.2
"1674" 48 24.8603 1 34.7
"1675" 52 35.6481 0 42.6
"1676" 52 27.9571 0 33.9
"1677" 44 30.8236 0 36.1
"1680" 54 25.5648 0 32.3
"1682" 47 28.5388 0 37.9
"1686" 35 28.0516 0 34.5
"1687" 45 27.998 1 36.3
"1689" 32 40.2859 1 47.4
"1694" 42 22.1839 1 25.7
"1696" 37 27.0416 0 25.3
"1698" 48 24.8783 0 29.5
"1700" 41 22.2266 0 16.3
"1702" 47 32.1216 0 37.5
"1703" 34 32.6318 1 51.8
"1704" 56 27.8159 1 45.1
"1706" 48 35.8543 0 39.1
"1707" 49 23.6541 1 31.4
"1710" 44 26.7284 0 25.9
"1716" 50 23.9794 0 27.7
"1717" 58 28.1907 0 34.2
"1718" 31 25.2385 0 29.4
"1720" 44 23.3706 0 28.1
"1721" 38 25.7234 0 27
"1723" 44 34.1486 0 48.4
"1725" 51 27.7778 0 32.2
"1726" 41 25.333 0 17.7
"1727" 39 22.663 1 33
"1729" 55 25.4667 1 39.1
"1730" 49 24.8282 0 29.3
"1731" 47 28.8235 0 45.2
"1734" 43 21.5611 1 28.5
"1742" 40 32.4955 1 48.3
"1745" 59 24.9079 0 29.2
"1746" 40 26.5539 1 22.3
"1747" 46 21.271 0 24.7
"1748" 38 25.4012 0 34
"1753" 41 22.2727 1 23.6
"1754" 44 29.6358 1 45.7
"1755" 54 25.4915 1 41.1
"1756" 49 32.845 0 37.8
"1757" 47 27.3438 1 41.2
"1760" 48 37.1485 1 55.4
"1761" 42 22.1875 1 37.1
"1763" 51 32.274 1 50.2
"1765" 34 31.1765 1 46.6
"1766" 52 28.696 0 35.7
"1767" 42 25.3902 1 34.6
"1770" 56 29.3977 0 39.2
"1771" 48 20.6452 1 27.6
"1773" 39 25.1177 1 42
"1774" 57 24.6635 0 29.5
"1775" 35 40.8163 0 59.3
"1776" 28 22.2991 1 23
"1777" 32 24.8443 1 37.9
"1778" 42 22.1094 1 31.3
"1779" 44 28.1476 1 43.7
"1780" 53 26.7848 1 43.2
"1782" 46 26.919 0 31.3
"1783" 40 24.3091 0 27.9
"1784" 41 25.3966 1 40.5
"1785" 51 26.3245 0 31.4
"1786" 48 21.1026 1 24.1
"1789" 51 33.2812 1 52.2
"1793" 45 25.3123 1 39.1
"1795" 48 31.7901 0 39.4
"1803" 56 29.443 0 31.4
"1809" 54 31.0563 0 37.9
"1812" 44 30.222 0 31
"1813" 41 26.2915 0 29.5
"1814" 51 25.9862 0 36.4
"1816" 47 20.8632 1 34.7
"1817" 41 28.0428 0 36.7
"1819" 38 30.0605 0 32.5
"1822" 49 29.5457 0 28.5
"1823" 35 24.7611 0 25.1
"1826" 37 30.8495 1 41.3
"1828" 56 31.3074 0 33.8
"1831" 51 23.618 1 40.4
"1833" 53 26.9141 1 40.9
"1837" 53 27.4475 0 38.5
"1838" 40 25.4808 1 43.3
"1839" 47 33.0742 1 53.1
"1841" 40 28.9906 0 39.9
"1842" 58 22.9938 0 33.3
"1846" 49 27.027 0 35.6
"1848" 43 32.7273 1 43.5
"1849" 35 28.9453 1 40
"1850" 40 29.6484 1 42.2
"1851" 54 25.1524 0 28.2
"1853" 45 25.4915 1 42.6
"1854" 53 27.6095 0 35.3
"1856" 45 24.5351 1 44.3
"1858" 41 19.2806 1 20.6
"1860" 43 26.9949 1 37.7
"1861" 58 30.0032 1 47.1
"1866" 49 28.8281 1 41.3
"1867" 39 20.9734 1 37.3
"1868" 55 23.312 1 40
"1870" 42 27.8132 0 28.8
"1872" 36 22.3691 1 25.5
"1874" 37 34.6382 0 46.1
"1875" 45 26.2642 0 27.3
"1876" 53 28.0804 1 44.6
"1882" 50 25.3843 0 31.5
"1883" 38 23.4998 0 25.7
"1884" 52 31.3143 0 39.1
"1889" 56 31.4039 0 30.6
"1892" 36 31.7734 0 37.9
"1893" 54 28.8235 1 49.2
"1894" 49 28.8407 0 32.6
"1898" 47 19.6093 1 23.8
"1899" 48 31.4627 0 39
"1908" 46 24.2972 0 32.3
"1911" 49 26.7505 1 37.3
"1912" 55 32.4019 0 42.1
"1913" 54 27.0588 0 30.9
"1914" 36 21.6963 1 29.3
"1916" 23 26.1564 1 41.7
"1919" 43 22.5013 0 18
"1920" 43 26.1619 0 24.2
"1921" 46 24.8789 0 31.8
"1924" 28 23.5078 1 35.9
"1925" 42 29.4543 0 47
"1927" 45 22.3922 1 29.6
"1929" 52 25.5648 0 30.9
"1930" 43 31.5178 0 31.8
"1931" 63 20.6698 1 25.8
"1935" 52 23.9844 1 40.6
"1938" 51 31.6037 1 48.4
"1939" 41 22.9688 1 27.9
"1945" 40 26.5398 1 44.1
"1946" 42 40.0431 1 57.8
"1948" 64 25.9107 1 46.7
"1950" 45 27.0988 0 30.7
"1956" 33 24.5363 1 40.7
"1959" 41 24.5639 1 33.4
"1962" 53 25.255 1 41.3
"1963" 40 27.5933 0 28.5
"1964" 48 32.5605 1 51
"1965" 29 26.0602 0 26.3
"1967" 43 26.7969 1 27.8
"1968" 32 28.5032 1 47.2
"1969" 32 23.1206 0 18.7
"1970" 52 23.5547 1 34.6
"1971" 40 22.0386 1 27
"1972" 48 28.0624 0 35.5
"1974" 38 30.3211 0 30.1
"1976" 46 24.22 1 31
"1977" 46 24.0346 1 38.8
"1979" 39 25.3946 1 32.8
"1980" 35 31.5741 0 39.4
"1982" 32 19.1787 1 21.1
"1984" 28 20.0796 1 21.7
"1985" 35 27.8705 0 35.8
"1986" 48 22.2266 1 34.7
"1987" 50 26.3281 1 47.3
"1989" 52 27.2445 0 39.5
"1990" 45 28.7356 0 33.7
"1992" 34 26.2284 1 42.5
"1995" 44 24.2126 1 38.3
"1997" 51 25.2237 1 35.8
"2000" 38 25.4671 0 35.6
"2002" 57 19.6484 1 23
"2005" 48 26.2469 1 38.4
"2007" 55 21.5974 0 16.4
"2008" 35 27.3154 0 30.1
"2012" 34 30.6779 0 30.2
"2013" 44 25.8866 1 35.7
"2014" 52 22.7336 1 36.9
"2016" 42 31.0523 0 36.7
"2019" 36 24.4088 0 25
"2020" 55 28.5382 0 29.8
"2025" 42 36.1606 1 49.1
"2027" 37 28.257 0 35.2
"2028" 30 28.2407 0 27.1
"2029" 39 22.3488 1 36.8
"2031" 54 29.9074 0 34.9
"2032" 57 27.7778 0 27.6
"2033" 51 29.1276 0 33.1
"2034" 40 27.8201 1 41.5
"2035" 51 29.7265 0 31.7
"2038" 34 20.8711 1 33.9
"2039" 53 27.3723 1 42.3
"2040" 37 24.4531 1 34.9
"2042" 38 34.8889 1 48.2
"2043" 47 32.5437 0 32.4
"2045" 47 30.4829 0 39.7
"2046" 35 26.5741 0 26.5
"2047" 47 24.6484 1 37.5
"2049" 49 25.64 1 39.7
"2050" 45 25.5647 1 43.4
"2052" 43 28.1476 1 43.6
"2053" 50 25.36 0 26.8
"2054" 31 25.665 0 34.5
"2055" 38 27.6165 0 34.3
"2058" 35 20.0467 0 21.7
"2061" 52 29.5988 0 44
"2063" 39 26.5381 0 32.2
"2065" 43 24.9595 1 38.8
"2066" 33 31.7752 0 33.8
"2067" 53 23.1347 0 29.2
"2068" 28 21.2263 0 15.8
"2070" 49 39.119 1 55
"2071" 37 21.8715 1 28.2
"2072" 35 24.9605 1 37.8
"2076" 33 25.1111 1 19.4
"2079" 43 31.2851 1 44.2
"2080" 45 20.7564 0 22.3
"2082" 38 23.5938 1 33.3
"2083" 37 25.4049 0 34.3
"2085" 32 21.8254 0 16
"2086" 33 24.0074 0 26.2
"2087" 50 24.8301 0 24.9
"2088" 42 23.8236 1 22.9
"2089" 51 23.9521 0 22.6
"2093" 58 28.2793 0 32.4
"2094" 40 22.3556 1 23
"2096" 47 22.3133 1 30.2
"2100" 42 18.3373 0 20
"2103" 52 23.0646 1 36
"2106" 41 22.259 1 32.9
"2109" 38 28.8752 0 31.1
"2110" 42 24.2389 1 40.2
"2113" 48 30.216 0 40.5
"2114" 53 24.7759 0 32.9
"2118" 43 21.5065 1 30.4
"2119" 42 24.6247 0 22.1
"2120" 40 22.8104 0 20.1
"2123" 47 30.7072 0 33.5
"2124" 31 38.5547 1 51.4
"2125" 41 27.1092 1 46.9
"2126" 62 26.5585 0 23.9
"2128" 48 22.6736 1 38.8
"2131" 58 27.1699 0 36.2
"2132" 45 32.7705 0 39.7
"2133" 52 32.1762 0 36
"2134" 46 25.9729 1 42.6
"2140" 45 26.8408 0 27.2
"2141" 60 25.9592 0 36.5
"2143" 52 32.119 0 35.9
"2146" 50 27.717 0 33.6
"2148" 46 25.6319 1 40
"2151" 46 27.3356 1 33.6
"2155" 45 25.7276 0 24.8
"2159" 50 22.6953 1 33.5
"2160" 43 28.1373 0 32.7
"2162" 46 30.4297 0 33.5
"2163" 47 27.0919 1 42.4
"2166" 34 26.2584 0 22.8
"2168" 42 38.6946 0 48.3
"2171" 39 31.9007 1 36.9
"2173" 49 37.689 0 41.1
"2175" 49 26.3967 0 30.8
"2176" 41 24.6181 0 21.1
"2179" 50 19.0625 1 21.2
"2181" 30 22.9758 1 35.6
"2184" 48 23.1142 0 26.6
"2186" 51 33.7198 0 46.9
"2187" 37 27.2221 0 29.7
"2188" 38 27.2311 0 31.5
"2191" 39 21.9116 1 30.1
"2192" 42 28.0217 0 30.1
"2199" 45 28.1958 0 40.4
"2202" 40 24.4899 0 14.8
"2203" 40 33.8574 1 49.2
"2204" 55 33.0796 0 40.1
"2206" 33 21.0777 0 16.3
"2207" 49 23.5043 1 31.1
"2208" 46 30.5619 1 41.6
"2211" 56 30.9551 0 31.8
"2217" 34 24.8163 0 24.8
"2219" 25 18.2899 1 17.6
"2226" 47 29.2188 1 47.9
"2230" 43 30.7726 0 42.7
"2234" 43 22.3081 0 20
"2236" 50 23.9813 1 34.6
"2239" 51 29.2388 0 40
"2243" 46 26.8136 1 44.6
"2245" 48 23.2335 1 34.5
"2246" 40 25.0593 0 25.7
"2247" 35 27.6601 1 43.5
"2248" 59 33.0579 0 35.2
"2249" 37 24.4646 1 33.2
"2250" 59 27.9267 1 44.5
"2251" 43 42.0395 1 50.5
"2252" 45 28.3782 0 34.2
"2258" 47 29.5128 1 44.1
"2260" 59 34.5271 0 36.4
"2261" 51 20.5078 1 23.7
"2266" 57 29.34 0 40.8
"2267" 41 22.5686 1 28.8
"2268" 54 27.2392 1 44.9
"2269" 57 35.8408 1 52.3
"2270" 48 21.7776 0 22.1
"2271" 47 29.7442 1 42.6
"2272" 44 23.8281 1 34.2
"2277" 42 23.0104 1 38.5
"2278" 58 25.3906 0 27.9
"2279" 29 28.5156 1 38.4
"2280" 36 21.2295 1 25.9
"2284" 51 26.0262 0 28.8
"2287" 59 35.6401 0 39.6
"2289" 55 32.0461 1 44.9
"2291" 43 24.6355 1 39.9
"2292" 53 21.4884 1 29.3
"2293" 33 22.4446 0 23.9
"2294" 53 29.3575 1 50.6
"2295" 49 25.9862 0 33
"2297" 46 26.4706 0 31.3
"2298" 51 31.9193 0 38.7
"2301" 40 36.8318 1 51.8
"2306" 39 28.3723 0 26.4
"2308" 52 28.0277 0 31.7
"2310" 30 25.7706 1 28.6
"2311" 45 34.2425 0 34.1
"2314" 58 21.4525 1 27.6
"2315" 54 26.2121 1 40
"2316" 60 28.0428 0 32.6
"2317" 37 30.0926 0 30.2
"2318" 45 29.447 0 34.8
"2321" 37 25.5036 0 13.3
"2325" 52 28.235 1 46.6
"2328" 43 30 1 41
"2331" 46 24.4261 1 39.5
"2333" 62 24.341 0 27.9
"2338" 37 21.9441 1 26.2
"2339" 51 30.5279 1 42.1
"2340" 38 27.0337 0 28.6
"2343" 57 28.6288 0 26.9
"2345" 38 25.2493 0 32.1
"2346" 38 25.4153 1 29.5
"2348" 42 26.2375 1 36.4
"2350" 47 26.6526 0 29.4
"2351" 55 33.7925 0 39.5
"2352" 41 28.3337 0 25.5
"2354" 50 23.8803 1 31.6
"2357" 52 20.157 1 16.8
"2358" 58 29.5848 0 26.3
"2359" 52 28.3983 0 37.2
"2361" 50 30.1662 0 39.2
"2362" 46 25.7571 1 31
"2363" 61 27.0823 1 38.6
"2365" 29 29.0147 0 28.5
"2366" 36 22.2268 1 32.4
"2367" 31 27.2222 0 37.7
"2371" 38 28.1481 0 33.3
"2373" 48 28.0277 0 28.7
"2375" 33 27.8705 0 32.7
"2376" 40 30.052 1 46.6
"2377" 38 23.2526 1 31.8
"2381" 49 26.7871 1 37.1
"2384" 34 29.0288 0 36.2
"2387" 58 25.3155 1 41.7
"2389" 52 28.8015 0 32.5
"2390" 27 21.3407 1 30.9
"2393" 52 37.0159 1 47
"2394" 42 23.6336 0 25
"2400" 47 28.3224 1 42.8
"2401" 44 30.6122 0 39.5
"2403" 30 27.7767 1 44
"2408" 47 30.0781 1 48.4
"2409" 46 26.5398 1 42.3
"2411" 57 25.1102 0 25.9
"2412" 32 20.3244 1 24.7
"2414" 58 26.7901 0 33.9
"2415" 55 27.1442 0 32.2
"2416" 41 18.8944 0 19.2
"2417" 32 20.7276 1 21.8
"2419" 38 25.9918 0 25.2
"2420" 55 36.1409 0 36.8
"2422" 39 26.8358 1 39.3
"2427" 45 28.1207 1 39.8
"2429" 50 24.2388 1 41.5
"2433" 45 22.4322 1 27.8
"2434" 41 30.5055 0 39.9
"2435" 50 24.5319 0 26.3
"2436" 37 25.2801 0 28.1
"2437" 50 31.9725 0 35.4
"2438" 47 22.4931 0 31
"2439" 46 30.2344 1 36
"2441" 43 21.0703 1 31.7
"2442" 45 21.0353 1 19.2
"2444" 38 24.5079 0 16.9
"2445" 50 24.8445 0 30.2
"2447" 55 30.8626 0 33
"2451" 43 26.9929 0 28.4
"2453" 58 26.4463 0 33.1
"2454" 55 27.5318 0 31.7
"2456" 53 24.6079 0 23.2
"2457" 58 24.5404 1 34.1
"2458" 57 28.2384 0 38.4
"2460" 38 26.4096 1 40.5
"2461" 44 27.7244 1 44.1
"2464" 43 21.4204 1 19.4
"2466" 40 27.7254 1 40.5
"2469" 43 20.2868 1 32.5
"2470" 54 27.8374 0 32.9
"2472" 45 31.5429 0 45.6
"2473" 46 23.0344 1 37.9
"2477" 40 22.768 1 30.6
"2480" 46 24.3661 1 36.1
"2487" 38 22.2694 0 24.1
"2490" 29 22.0703 1 24.6
"2492" 30 21.1463 0 14.9
"2495" 54 23.2072 0 29.9
"2498" 62 27.0993 1 45.7
"2499" 33 24.8783 1 44.7
"2500" 45 36.478 0 46.9
"2501" 49 26.1066 1 36.7
"2502" 55 26.358 1 40.1
"2503" 39 22.9684 1 30.5
"2504" 42 27.6471 0 30.7
"2506" 32 23.3025 0 28.1
"2507" 38 24.0588 1 35.1
"2509" 51 25.698 0 32.5
"2511" 42 23.4916 0 26.7
"2513" 42 24.6871 0 30
"2515" 47 23.1096 1 30
"2516" 51 25.7407 0 26.7
"2517" 57 34.7577 0 48.4
"2518" 60 24.6711 1 45.2
"2521" 49 33.705 1 49.9
"2522" 45 22.3453 0 25
"2524" 51 28.6407 1 43.1
"2525" 53 26.1393 1 38.2
"2527" 57 32.3828 0 31.1
"2538" 44 25.0194 0 26.9
"2539" 51 22.8085 1 18.5
"2540" 42 28.9338 0 26.9
"2541" 46 23.7024 0 20.7
"2542" 48 29.5476 0 33.2
"2543" 48 21.9284 1 29.3
"2545" 41 20.9643 1 38.1
"2546" 43 27.1977 0 37.1
"2553" 53 23.1633 1 32.5
"2554" 40 33.309 0 43.8
"2555" 45 33.5306 1 47
"2556" 41 22.6337 1 23.7
"2557" 37 24.3339 1 39.2
"2558" 55 26.2138 0 31.3
"2559" 47 26.5197 1 40.3
"2560" 38 27.6249 1 46.4
"2564" 48 27.8486 0 39.6
"2565" 54 25.6568 0 31.2
"2571" 32 28.2353 0 25
"2573" 50 29.4118 1 49
"2574" 41 32.36 1 50.1
"2575" 49 33.045 0 41.3
"2576" 51 25.1557 0 30.1
"2579" 54 27.8926 0 32.2
"2580" 55 27.1046 0 40
"2584" 50 34.5703 0 42
"2587" 49 25.06 0 23.8
"2588" 50 27.7734 1 41.9
"2589" 51 21.7284 0 23.9
"2592" 49 27.2107 0 29.9
"2596" 55 26.1011 1 40.6
"2599" 41 16.5481 1 25.7
"2603" 40 24.0123 0 24
"2607" 43 18.843 1 28.6
"2609" 48 27.4048 0 29.6
"2610" 39 26.8198 0 28.6
"2611" 51 23.4667 1 31.8
"2612" 38 28.6242 0 30
"2614" 28 23.3242 0 24.1
"2616" 40 30.7812 1 45
"2617" 31 27.0679 0 33.4
"2618" 48 28.9206 1 46.3
"2619" 41 31.2163 0 42.6
"2624" 58 24.4983 0 22.1
"2626" 55 31.6049 0 38.1
"2628" 58 25.8612 0 31.6
"2629" 58 28.5671 1 31.5
"2630" 47 32.6852 0 39.9
"2633" 41 24.0556 0 22.8
"2634" 51 23.8804 0 24.8
"2635" 47 28.0802 0 32
"2636" 52 25.1392 0 28.3
"2639" 43 27.2049 0 32.8
"2645" 40 24.2769 0 16.8
"2646" 57 26.6564 1 36.2
"2648" 42 25.9265 0 26.2
"2651" 46 24.3359 1 40
"2652" 42 29.668 0 38.8
"2656" 59 26.1592 0 32.6
"2660" 53 22.7488 0 25.6
"2662" 56 25.7228 0 30.4
"2663" 52 23.3976 1 42
"2664" 47 23.9844 1 39
"2667" 51 25.9918 0 24.2
"2669" 49 23.5989 1 35.4
"2673" 51 34.7971 1 49.8
"2674" 46 22.3092 1 36
"2676" 57 27.7509 0 31.8
"2679" 35 25.4325 0 27.6
"2680" 44 21.7578 1 29.8
"2681" 36 21.5682 0 16.9
"2682" 41 21.1625 1 36.6
"2684" 51 22.4271 1 26
"2685" 33 25.1547 0 12.7
"2687" 60 26.5983 0 21.4
"2688" 45 24.4389 1 37.9
"2689" 59 22.1297 0 14.9
"2691" 54 32.1046 0 40.6
"2692" 50 30.0878 0 48
"2693" 53 27.5617 0 32
"2695" 39 20.881 1 26.3
"2698" 45 27.2664 0 36
"2699" 55 21.3396 1 28.2
"2700" 37 23.4948 1 32.4
"2701" 41 27.0811 0 34.2
"2702" 52 27.1809 1 44.4
"2703" 40 35.5783 1 49.8
"2704" 33 20.9248 1 30.8
"2705" 31 22.0734 0 10.5
"2706" 48 27.5877 0 26.4
"2708" 54 23.5969 0 22.9
"2709" 25 19.4362 0 11.9
"2710" 46 24.9561 0 20.8
"2711" 43 29.0859 0 38.7
"2713" 41 21.875 1 22.8
"2715" 57 23.1755 1 36
"2717" 36 20.2713 1 32.6
"2718" 44 26.2336 1 40.4
"2719" 55 21.3357 0 24.7
"2722" 50 27.8132 1 25.8
"2723" 58 24.6692 0 31.8
"2726" 43 24.0129 1 31.1
"2727" 50 25.7571 1 38.4
"2728" 49 28.4275 0 28.5
"2734" 57 38.09 0 36.3
"2735" 41 36.1007 0 39.5
"2736" 47 22.3691 1 26
"2740" 56 29.1656 0 38.6
"2741" 56 25.7407 0 25.2
"2742" 43 23.3731 1 38.3
"2743" 42 31.2163 0 32
"2744" 34 26.6975 0 25
"2745" 49 21.7578 1 33.4
"2749" 33 26.3614 0 30.5
"2751" 58 22.4074 0 23.8
"2752" 34 25.761 0 19.3
"2753" 29 21.9037 1 34.7
"2754" 54 25.3177 0 27.3
"2756" 40 32.0862 1 47.4
"2759" 40 29.6094 1 43.1
"2762" 43 25.4703 0 31.6
"2764" 49 37.4504 0 44.4
"2765" 53 25.6941 0 34.5
"2769" 49 24.423 0 20.8
"2771" 55 24.4051 0 22.6
"2774" 47 30.8025 0 40.3
"2775" 54 32.3192 0 44.4
"2779" 58 27.5779 0 27.8
"2780" 56 26.2163 1 38.1
"2789" 52 25.1963 1 43
"2790" 41 31.8694 0 32.4
"2792" 40 24.5675 0 15.2
"2793" 54 25.9233 0 35.1
"2794" 56 29.9725 0 28.7
"2795" 46 39.2287 0 40.5
"2798" 46 26.3994 0 28.2
"2802" 38 32.2145 0 39.4
"2805" 57 23.8786 0 28.6
"2808" 38 23.3731 1 38.6
"2810" 48 25.6874 1 36.2
"2813" 37 25.8946 0 35.8
"2814" 45 29.57 1 46.5
"2815" 42 31.0067 0 34.9
"2817" 36 19.9185 0 19.7
"2820" 43 26.9014 0 31.9
"2821" 50 22.1482 1 31.5
"2822" 52 25.2043 0 33.4
"2823" 45 22.243 0 16.5
"2824" 55 32.0367 0 39.5
"2826" 55 28.2942 0 30.5
"2828" 44 28.4986 0 33.1
"2830" 44 26.636 0 28.2
"2833" 45 26.1878 1 44.2
"2836" 55 30.4201 0 36
"2840" 42 24.6257 1 31.2
"2843" 45 25.1937 1 41.2
"2844" 45 21.6358 0 25.8
"2845" 54 26.8441 0 28.7
"2846" 44 25.8924 0 28
"2848" 49 26.7252 0 32
"2853" 33 28.2094 1 48.9
"2854" 53 32.7542 0 41
"2858" 49 26.343 0 25.9
"2859" 53 28.2198 0 36
"2860" 57 24.8585 0 28.7
"2862" 51 27.102 0 35.8
"2863" 41 26.713 0 21
"2866" 41 24.87 0 31.2
"2868" 48 21.6379 1 31.2
"2874" 33 26.5651 0 28
"2878" 27 27.4747 1 42.9
"2880" 51 26.8225 0 40.8
"2882" 41 21.3039 0 17.1
"2883" 38 21.3672 1 32.2
"2886" 46 26.0898 0 29.9
"2887" 41 27.8963 1 45.5
"2888" 48 25.5864 0 28.9
"2889" 42 25.1557 0 29.6
"2890" 37 28.9959 0 34.8
"2897" 37 28.7994 1 44.8
"2900" 53 30.4889 0 42.5
"2901" 43 20.6632 1 21.8
"2903" 46 26.7986 1 43.8
"2909" 48 21.4207 1 32
"2913" 40 22.0889 1 24
"2914" 43 26.9851 0 33.2
"2915" 43 22.2799 0 24.1
"2919" 40 26.9949 0 29.4
"2920" 55 23.5156 1 32.9
"2921" 40 29.5291 0 35.3
"2922" 42 22.8861 0 22.4
"2923" 59 24.8358 1 41.8
"2926" 41 26.0536 0 31.7
"2927" 24 25.1797 1 41.9
"2933" 40 26.9896 0 25.4
"2934" 48 27.5306 1 42.3
"2935" 59 23.3136 1 40.4
"2936" 50 33.5884 0 39.2
"2938" 35 27.3172 1 43
"2939" 49 27.5115 0 33.4
"2941" 51 24.7405 0 27.5
"2942" 41 24.929 0 22.3
"2947" 44 26.8581 1 41.9
"2948" 36 21.5978 1 28.3
"2953" 49 28.5318 0 36.5
"2954" 56 29.1439 0 34.4
"2957" 45 26.298 0 27.6
"2958" 45 24.4686 0 30.3
"2959" 46 19.8136 0 20.1
"2960" 43 20.6321 0 21.9
"2961" 36 22.6172 1 36.2
"2962" 46 24.8443 0 27.9
"2968" 35 26.0208 0 16.1
"2970" 35 20.7168 1 37.2
"2971" 46 23.7508 1 44.1
"2972" 28 26.2946 0 28
"2973" 41 27.0242 1 45.2
"2975" 45 20.7667 1 24
"2976" 49 17.5 1 24.6
"2977" 52 24.6959 1 37.1
"2978" 50 28.5044 0 27.8
"2979" 36 26.0292 0 32.7
"2980" 43 28.7698 0 30
"2981" 48 29.9757 1 44.3
"2984" 43 29.0785 0 40.2
"2985" 49 24.1617 1 34.6
"2986" 39 22.7344 1 33.1
"2990" 31 26.7901 0 26.1
"2991" 45 25.3848 1 40.8
"2993" 47 23.263 1 37.7
"2995" 46 26.4706 0 29
"2996" 41 35.5341 0 49.8
"2998" 41 29.6605 0 41.4
"3000" 41 28.4874 0 36.4
"3002" 43 40.7867 1 59.5
"3003" 34 28.1469 0 32.2
"3005" 53 23.3984 1 35.7
"3006" 41 26.7782 0 18.5
"3008" 56 21.3391 0 15.6
"3009" 42 22.6956 1 19.5
"3010" 34 22.4567 0 24.4
"3012" 54 24.9968 0 36.3
"3014" 38 24.4827 0 24.4
"3017" 41 22.1855 1 30.6
"3018" 45 32.4769 0 36.8
"3021" 40 24.2989 0 35
"3022" 45 23.0112 1 27.9
"3024" 47 24.3103 1 38.9
"3029" 44 26.8918 0 33.9
"3030" 40 36.3189 0 46.8
"3031" 38 25.0776 0 25.3
"3033" 25 24.6572 0 19.9
"3035" 35 22.9878 0 9.9
"3037" 30 20.4082 0 20.5
"3038" 50 39.3757 1 57.2
"3040" 36 25.677 1 42
"3041" 50 27.854 1 42.3
"3042" 40 21.9083 1 36.3
"3043" 47 25.9938 0 29.5
"3046" 44 31.6971 0 35.9
"3047" 43 26.7971 1 37.3
"3049" 35 23.7387 1 38.8
"3050" 53 27.6812 0 35.7
"3052" 50 20.9248 1 38.6
"3054" 49 23.4168 1 37.2
"3056" 32 26.2037 0 26.8
"3059" 37 24.3265 0 27.8
"3061" 62 29.9609 1 42.3
"3063" 30 27.4939 0 30.4
"3064" 42 18.1756 1 22.1
"3065" 28 27.8108 0 23.9
"3066" 34 32.7442 0 38.6
"3071" 36 31.142 0 41.8
"3072" 29 23.5884 0 18.3
"3073" 54 26.6603 1 43
"3074" 29 26.3296 0 28.8
"3075" 38 31.3683 0 35.3
"3078" 38 21.0939 1 33.9
"3079" 30 21.2037 0 18.4
"3082" 22 25.6055 0 15.1
"3083" 41 24.7288 0 29.3
"3089" 28 32.5781 1 45.2
"3090" 40 25.625 0 24.7
"3095" 46 25.3099 0 28.1
"3098" 58 24.7093 0 25.9
"3102" 61 25.4367 0 37
"3103" 57 27.3356 0 36.4
"3104" 48 25.1685 0 28.6
"3107" 48 25.8107 0 33.6
"3108" 49 30.4012 0 39.1
"3109" 33 18.8446 1 21.7
"3112" 33 39.3426 1 59.3
"3115" 54 25.0636 0 29.6
"3118" 42 27.6163 1 50
"3119" 43 22.1484 1 39.6
"3122" 39 25.0928 0 33.7
"3123" 38 27.2445 0 25.3
"3126" 36 27.4691 0 28
"3127" 49 24.8447 0 34.2
"3129" 56 27.674 0 30.5
"3131" 45 23.9792 1 40.9
"3132" 48 29.1215 1 43.5
"3133" 43 23.954 0 27.4
"3135" 45 28.8235 0 31.6
"3139" 54 28.2807 1 47.4
"3140" 48 29.9401 0 30.5
"3141" 60 25.7228 0 31.3
"3143" 36 26.9029 0 32.1
"3145" 37 21.3505 0 32
"3148" 41 22.8529 1 37.3
"3149" 48 32.8218 0 40.9
"3151" 54 18.3177 1 26.3
"3153" 47 24.1751 0 35.4
"3155" 44 25.5363 0 23.4
"3156" 57 23.2872 0 24.7
"3157" 41 23.7659 0 16.8
"3158" 42 26.0604 0 28.1
"3159" 52 30.6159 1 49.7
"3164" 43 17.9902 0 19.2
"3166" 58 25.4327 0 32.6
"3169" 43 22.3317 0 22.2
"3170" 52 23.5218 0 23.1
"3174" 44 34.5796 0 48.2
"3175" 34 22.9139 0 27.9
"3176" 55 30.8471 0 35.9
"3178" 47 28.7891 0 32.5
"3179" 54 26.6794 1 46
"3180" 58 27.6891 0 30.2
"3184" 54 27.9837 0 35.1
"3186" 43 22.3435 1 31.1
"3187" 50 24.8816 0 29
"3188" 51 25.9262 0 26.5
"3189" 53 25.891 0 33.3
"3191" 52 25.1211 0 33.4
"3192" 49 28.0756 1 43.3
"3193" 36 24.9036 1 39.9
"3196" 42 31.5123 0 38
"3197" 46 28.9262 0 36.8
"3199" 54 26.8565 0 36.3
"3203" 48 24.093 1 41.3
"3204" 36 32.2837 1 49.9
"3205" 39 26.263 0 38.4
"3206" 29 21.6413 0 16.9
"3207" 43 38.5368 0 55
"3208" 54 24.504 1 35.6
"3209" 51 22.3438 1 37.6
"3210" 44 28.1958 0 35.5
"3213" 55 23.1663 0 28.7
"3220" 32 22.9481 1 43.2
"3224" 53 25.8645 0 22
"3225" 51 29.9036 0 36.6
"3227" 53 25.6319 1 45.5
"3229" 52 28.4714 0 38
"3235" 46 21.2953 0 15
"3236" 35 30.8989 0 31.6
"3239" 54 24.0499 0 32
"3240" 32 26.0554 0 34.7
"3244" 54 27.717 0 36.3
"3250" 46 25.3979 0 32.4
"3254" 56 27.4423 0 37.9
"3256" 32 25.7619 0 35.9
"3259" 30 24.4922 1 41.4
"3262" 47 25.6015 0 31.5
"3263" 39 29.771 0 34.6
"3268" 51 32.5944 0 34.5
"3272" 52 20.1891 1 30.4
"3274" 43 30.6041 1 51.6
"3276" 47 20.5235 1 28.7
"3277" 44 24.7957 1 35.6
"3280" 46 27.8395 0 32.7
"3282" 54 31.7261 1 45.3
"3284" 35 29.4215 1 42.3
"3286" 45 26.1524 0 32.6
"3292" 39 21.7385 0 30
"3294" 45 44.2601 0 55.8
"3295" 41 20.1381 0 17
"3297" 51 26.5021 1 39
"3298" 54 30.2778 0 33.9
"3300" 30 21.6017 1 26.1
"3302" 57 27.0588 0 30.1
"3304" 44 23.3507 1 38
"3310" 39 24.8241 1 44.8
"3311" 51 27.7509 0 27.3
"3313" 57 30.3347 0 32
"3316" 39 26.886 0 33.6
"3318" 43 28.68 1 43.6
"3320" 39 24.3827 0 31.1
"3321" 44 23.4602 1 40.6
"3322" 53 29.6048 0 41.2
"3323" 54 25.3059 1 38.7
"3325" 41 25.2932 0 36.6
"3329" 49 26.0981 0 33.7
"3332" 39 29.2892 0 27.3
"3334" 44 25.2178 0 29.5
"3336" 41 24.4182 0 25.2
"3338" 55 32.3176 0 41.8
"3339" 50 38.3684 0 40.5
"3342" 49 23.9102 0 12.6
"3343" 51 28.9815 0 21
"3344" 49 28.5671 0 26.2
"3346" 62 21.0156 1 27.7
"3348" 42 25.7583 1 37.2
"3349" 37 21.7376 1 29.2
"3350" 43 26.3826 1 49
"3351" 35 25.6 0 31.1
"3353" 50 25.7643 1 37.8
"3354" 34 22.6718 1 41
"3355" 55 25.989 1 43.1
"3356" 51 24.4204 1 35.8
"3359" 58 25.4694 0 36.4
"3361" 38 25.9877 0 25.2
"3364" 56 26.1962 0 35.5
"3367" 34 24.5551 0 22.9
"3368" 64 29.5254 0 38.9
"3369" 40 35.7407 0 49
"3370" 59 29.5848 0 27.3
"3371" 39 24.9797 0 29.4
"3373" 49 28.0612 1 43.4
"3374" 38 21.5497 1 29.4
"3375" 39 25.4153 1 36.4
"3376" 42 24.2079 1 38.7
"3377" 47 24.9481 0 37.8
"3381" 39 27.6601 1 45.7
"3382" 36 24.7656 1 36.7
"3383" 41 30.3729 1 43.8
"3386" 47 24.0999 1 30.3
"3387" 52 23.3084 0 29.8
"3389" 47 26.263 1 39.8
"3390" 52 20.619 1 31.8
"3391" 55 25.5167 1 44.5
"3395" 49 31.1111 1 51.6
"3397" 33 25.928 0 40.1
"3401" 48 33.7408 1 53.8
"3402" 50 26.9333 1 44
"3403" 47 25.5882 1 48.6
"3406" 39 23.8437 0 25.1
"3407" 55 29.8992 0 39.3
"3408" 49 25.2926 0 36.2
"3410" 53 28.6242 0 28.9
"3412" 63 25.7091 0 31.4
"3414" 64 32.2064 0 38.4
"3419" 54 23.3025 0 29.4
"3421" 49 23.7542 1 38.6
"3424" 34 21.9037 0 26.6
"3425" 51 31.5234 1 48.2
"3427" 52 22.4931 0 27.2
"3429" 43 23.9867 0 17.8
"3431" 26 25.5674 0 30.4
"3432" 58 29.1655 0 38.1
"3433" 53 37.5617 0 43.4
"3436" 58 29.4949 0 41.4
"3438" 51 20.7886 1 29
"3440" 39 23.2526 1 33.4
"3442" 41 24.2908 1 40.4
"3443" 52 31.25 1 46.1
"3447" 44 26.1246 0 32.3
"3448" 54 22.1094 1 36
"3449" 35 27.2591 0 31.7
"3451" 52 26.5095 0 25
"3452" 58 26.2712 0 32.8
"3454" 58 27.7878 0 33.8
"3455" 41 37.8145 1 56.1
"3457" 48 28.1315 0 34.7
"3458" 49 22.6953 1 28.8
"3459" 53 32.2775 0 38.4
"3461" 58 29.474 0 40.1
"3462" 25 21.6847 0 15.1
"3463" 48 26.0547 1 42.4
"3464" 37 27.4725 0 29.5
"3466" 48 29.0941 1 44.7
"3468" 45 24.5703 1 35.1
"3469" 34 27.0903 0 32.8
"3471" 36 21.862 0 22
"3472" 47 28.1315 0 35.5
"3474" 54 26.4264 0 27.1
"3475" 49 30.0378 1 45.1
"3478" 44 22.2151 1 34.9
"3481" 59 24.8282 0 30.2
"3482" 51 28.0257 1 41.4
"3485" 52 20.8203 1 28.6
"3487" 57 27.7211 1 43.3
"3488" 35 37.3921 0 52.3
"3491" 48 28.5547 1 46.8
"3496" 48 28.9807 1 46.4
"3501" 50 26.449 0 23
"3502" 44 34.2561 1 47
"3504" 48 26.1419 0 31.9
"3505" 54 27.2463 0 36.5
"3511" 53 20.3621 1 22.9
"3513" 60 29.9102 0 38.4
"3514" 54 38.9416 0 36.5
"3515" 55 26.6797 0 32
"3521" 56 26.6782 0 31.2
"3524" 54 28.8653 0 41
"3525" 40 31.6797 1 45.7
"3526" 51 26.7401 0 31.1
"3527" 48 35.0501 0 45
"3528" 40 34.2971 0 37.6
"3529" 42 32.0075 0 46.3
"3531" 59 31.0035 0 37
"3535" 52 38.4429 0 44.9
"3536" 49 26.7578 1 40.2
"3538" 58 26.0547 0 31.6
"3539" 53 24.8889 1 38
"3540" 59 20.0808 1 24.3
"3542" 44 24.7307 0 23
"3544" 43 24.751 0 30.2
"3548" 61 29.5067 0 33.8
"3551" 44 31.4114 0 51.8
"3554" 43 27.4902 0 33.2
"3555" 40 28.2072 0 29.5
"3556" 28 27.1972 0 24.3
"3558" 52 31.2461 0 39.3
"3560" 52 21.98 0 25.1
"3562" 32 22.8988 1 29.9
"3565" 58 32.7728 0 32.5
"3566" 37 21.3166 1 27.6
"3567" 25 23.6652 1 38.4
"3570" 29 24.0221 1 40.8
"3571" 38 24.7531 0 26
"3575" 40 32.8181 1 42
"3580" 50 26.0462 0 28.4
"3582" 42 25.1862 0 14.5
"3585" 58 26.7394 1 43.9
"3586" 39 24.0436 1 25.2
"3587" 28 18.9866 1 25
"3590" 35 28.6264 0 38.4
"3591" 29 29.127 1 45
"3593" 64 34.7681 0 36
"3594" 49 19.9816 1 20.4
"3595" 46 34.4939 0 47.1
"3596" 53 24.7676 1 40.5
"3597" 50 24.573 1 43.8
"3598" 60 26.9922 0 29.7
"3599" 51 27.7069 0 33.9
"3603" 28 25.1162 1 40.8
"3605" 50 31.6055 1 50.8
"3608" 40 27.135 1 41.8
"3609" 37 22.3289 1 31.3
"3611" 51 26.3624 0 34.8
"3617" 33 20.173 0 7
"3618" 55 24.6204 0 32.9
"3621" 45 23.2031 1 34.2
"3622" 50 34.2881 0 38.6
"3623" 54 22.3432 1 40.4
"3626" 43 23.6971 1 39
"3627" 60 25.9909 0 35
"3628" 43 24.2341 1 34.2
"3630" 53 22.7233 1 29.1
"3631" 41 28.2138 1 45.9
"3633" 49 33.4367 0 40
"3637" 33 24.3682 0 13.2
"3640" 40 22.286 1 35
"3641" 25 26.8734 0 45
"3642" 52 28.0823 1 43.9
"3645" 39 23.7282 1 39
"3647" 30 25.6749 1 42.5
"3648" 58 33.8408 0 36.5
"3649" 51 27.4473 0 29.7
"3650" 45 25.5561 1 38
"3651" 47 22.4712 0 18.8
"3657" 48 23.9377 1 40.9
"3659" 54 27.2356 1 40.2
"3660" 26 22.2694 0 18
"3662" 41 21.5019 1 26.8
"3664" 42 27.9155 0 24
"3666" 40 24.3046 1 25.6
"3667" 40 26.2252 1 37.1
"3668" 53 28.3594 1 41.9
"3672" 41 28.5319 0 31.1
"3675" 60 25.1172 1 37.9
"3676" 44 23.8531 1 33.6
"3679" 49 23.7118 1 28.1
"3680" 52 27.3627 1 40
"3681" 53 27.438 1 46.3
"3682" 41 24.8819 1 36.7
"3683" 45 28.5232 1 44.6
"3685" 40 29.3302 0 37
"3691" 52 25.3945 1 39.9
"3692" 34 36.186 0 50.3
"3693" 43 30.2169 0 35.9
"3694" 44 30.3233 0 43.1
"3695" 42 25.5969 1 41
"3696" 40 25.9488 0 23.1
"3697" 46 22.3545 1 27
"3706" 40 26.8166 0 30.2
"3707" 41 27.3594 1 39.3
"3708" 51 46.6754 1 56.7
"3709" 57 32.6362 1 46.8
"3712" 58 23.9922 1 32.8
"3718" 61 33.4375 1 47.6
"3721" 42 38.7034 0 38.7
"3723" 53 22.151 1 23.8
"3725" 42 21.1206 1 25
"3726" 31 23.9995 0 21
"3728" 43 21.6016 1 30.5
"3730" 37 20.3861 1 26.9
"3733" 48 29.3221 1 47.7
"3735" 52 25.3081 0 34
"3736" 53 28.1737 0 33.5
"3737" 42 29.0354 0 41.8
"3738" 50 29.6285 1 49.4
"3741" 34 23.9217 0 13.3
"3742" 51 22.037 0 26
"3744" 47 52.9778 1 56.3
"3745" 40 29.2388 0 27.8
"3746" 34 32.5103 0 36.7
"3750" 51 26.0614 0 30.1
"3751" 39 24.4826 0 30.9
"3752" 40 27.1972 0 34.4
"3753" 55 27.1347 0 37
"3754" 42 20.8333 1 23
"3757" 55 27.9688 1 43.8
"3758" 42 28.9946 0 42.3
"3759" 55 24.5639 0 26.7
"3760" 31 30.0788 1 48.8
"3761" 49 30.5594 1 43.8
"3762" 44 25.6969 0 29.2
"3770" 44 28.1969 1 45.7
"3771" 56 27.9099 0 30.3
"3773" 44 28.8407 1 45.4
"3774" 40 22.4866 0 16.5
"3784" 39 22.1107 1 18.4
"3785" 42 25.7344 1 39.5
"3787" 46 30.7345 1 49.3
"3788" 36 22.5827 1 40
"3792" 37 27.1296 0 27.6
"3795" 39 19.5036 1 24.8
"3796" 47 21.9284 1 21.8
"3798" 43 20.6428 0 16.8
"3799" 44 26.6137 1 38.5
"3800" 49 24.0506 1 40.4
"3801" 38 23.5134 0 17.1
"3803" 33 26.1744 0 19.7
"3804" 53 23.1652 1 41.7
"3806" 31 35.7143 0 40.4
"3808" 34 24.4182 1 26.2
"3811" 38 24.6605 0 28.8
"3813" 45 32.8873 0 41.4
"3816" 33 23.2485 0 18.3
"3817" 41 30.2436 1 41.1
"3818" 34 19.1115 1 24.3
"3822" 55 27.5427 1 41.5
"3824" 54 24.6094 1 36.4
"3826" 53 30.3347 0 35.2
"3827" 57 28.3062 0 28.4
"3830" 35 30.2992 0 32.3
"3832" 51 34.3294 1 48
"3833" 44 25.9601 0 39.7
"3835" 59 31.8047 1 49.5
"3837" 42 32.3265 0 35.8
"3838" 46 27.275 0 30.6
"3839" 55 25.3853 0 25.3
"3840" 60 26.2138 0 27
"3841" 59 23.5892 0 29.5
"3842" 51 32.7369 0 37.3
"3845" 46 21.8879 0 11
"3848" 30 23.3067 0 21
"3849" 50 20.5778 1 24
"3851" 44 21.4912 1 31
"3855" 56 24.7586 0 25
"3856" 37 21.8479 0 24.5
"3857" 37 26.2864 1 45.7
"3858" 41 24.9991 0 15
"3859" 33 21.2032 1 38.2
"3860" 58 32.3518 0 36.7
"3863" 41 22.716 0 24.8
"3864" 52 27.4498 1 40.7
"3865" 44 20.5688 1 29.5
"3867" 43 28.9059 1 43.4
"3869" 53 27.938 1 39.8
"3870" 57 24.6137 1 43.5
"3871" 43 32.2118 0 41.8
"3872" 45 28.6351 1 41.9
"3876" 32 34.5703 1 52
"3880" 40 25.5656 0 22.6
"3882" 42 30.1631 0 34
"3884" 37 30.3237 1 39.5
"3886" 40 25.5121 0 30.5
"3887" 42 36.3102 0 34.8
"3891" 36 22.8374 0 22.3
"3897" 44 21.3415 1 25.5
"3898" 59 25.3902 0 28.7
"3899" 50 24.7133 0 22.5
"3903" 59 27.6888 0 35.1
"3904" 46 24.7807 0 27.8
"3906" 35 28.2822 1 39.2
"3908" 49 21.8715 1 33.4
"3910" 50 26.0245 0 29.8
"3911" 41 23.298 1 34
"3913" 48 29.9948 1 41.9
"3918" 55 29.5067 0 26
"3920" 37 26.4075 0 31.7
"3921" 48 26.782 0 32.8
"3922" 51 24.844 0 28.6
"3923" 48 24.6247 1 33.8
"3924" 42 28.9262 1 43.9
"3925" 44 32.1237 1 44.5
"3927" 49 25.8953 1 35.3
"3930" 43 24.7781 1 35.4
"3931" 57 30.6794 0 33.1
"3934" 57 39.0206 0 39.8
"3935" 50 26.8225 0 32.8
"3941" 51 24.4956 0 26.4
"3945" 52 23.6614 0 32
"3946" 48 30.4878 0 33
"3949" 48 22.8099 1 21.4
"3953" 33 27.1899 0 29.5
"3954" 48 24.977 1 42.4
"3955" 43 30.4 0 36.1
"3956" 57 29.4582 0 28.3
"3958" 53 29.8553 0 32.8
"3961" 43 25.3966 1 39.8
"3965" 37 25.8989 0 29.5
"3969" 54 21.9854 0 24.1
"3970" 40 37.4474 0 50.8
"3971" 45 24.9915 0 42.4
"3979" 34 27.14 1 38.8
"3981" 56 34.9333 0 38.3
"3984" 49 24.4452 0 22
"3986" 50 27.6143 1 38.7
"3989" 51 24.8 1 36.9
"3991" 59 27.66 0 27.6
"3992" 50 31.99 0 41.3
"3993" 30 30.95 0 30.6
"3996" 49 33.35 1 51
"4004" 42 36.31 0 45.8
"4006" 51 24.39 0 26.7
"4011" 47 35.2144 1 48.4
"4012" 44 23.5892 0 21.1
"4015" 50 27.9636 0 35.2
"4017" 57 21.4817 0 17.6
"4020" 35 24.5181 0 29.7
"4021" 50 25.0593 0 18.2
"4022" 43 27.9696 0 29.3
"4023" 53 24.5404 1 39.1
"4024" 64 27.2537 0 23.1
"4027" 30 21.6955 1 32.1
"4029" 55 39.8804 0 51.7
"4030" 42 31.0523 0 38.7
"4031" 57 25.8222 1 38.6
"4032" 55 19.1473 0 15.6
"4033" 38 23.7118 0 23.8
"4034" 47 28.1214 0 28.9
"4036" 37 23.4898 1 33.9
"4041" 59 25.5682 0 27.9
"4043" 38 26.7374 0 37.3
"4044" 54 25.8586 0 39.3
"4047" 49 27.9195 1 44.5
"4049" 38 23.7152 0 25.4
"4054" 57 27.2545 1 39.9
"4058" 42 26.9999 0 33.5
"4061" 42 28.5676 1 50.5
"4064" 36 24.022 1 38
"4065" 40 26.7208 0 27.6
"4070" 39 27.0532 0 39.9
"4071" 44 19.4671 0 12.4
"4075" 47 24.9649 0 29.1
"4077" 47 22.9967 1 29.2
"4078" 56 23.8123 1 34.4
"4080" 49 25.9688 1 44.7
"4082" 56 25.468 1 45.6
"4084" 49 28.6035 0 25.4
"4089" 35 28.033 0 30.3
"4090" 40 22.4996 1 30.9
"4091" 40 24.9915 0 30.1
"4094" 54 24.0758 0 29.2
"4097" 48 27.9136 1 44.2
"4101" 46 26.6965 1 50.1
"4105" 42 22.8984 1 40.9
"4107" 50 26.7419 1 35.9
"4109" 55 25.2577 0 27.5
"4110" 46 24.2805 0 21.9
"4114" 37 23.6654 0 22.9
"4118" 46 24.8097 0 23
"4122" 41 27.0692 0 28.7
"4123" 40 24.9022 0 30.9
"4124" 47 23.5986 0 28.7
"4125" 54 23.8744 1 34.1
"4126" 49 25.6206 0 26.6
"4129" 43 29.725 1 50.6
"4130" 44 26.3605 0 24.7
"4132" 40 24.5888 0 34.7
"4135" 36 23.8754 0 22.2
"4136" 51 31.8077 0 45.5
"4137" 48 22.0734 1 38.1
"4140" 39 23.4926 0 28.4
"4143" 35 24.3065 0 26.1
"4145" 45 22.03 0 16.1
"4148" 53 24.3107 0 27.3
"4150" 50 25.7901 1 37.2
"4152" 50 27.34 0 24
"4154" 43 20.0391 1 24.8
"4155" 54 25.7344 0 29.4
"4158" 55 26.4013 0 31.3
"4159" 48 31.4597 0 39.6
"4161" 59 34.0674 0 40.9
"4162" 52 31.7705 0 33.2
"4167" 43 27.5938 0 37.2
"4171" 42 28.8381 0 28.9
"4172" 48 26.7959 0 41.4
"4173" 46 27.2972 1 41.2
"4174" 42 29.481 0 34.6
"4175" 44 22.3324 1 39.2
"4178" 41 25.6896 0 34.6
"4180" 56 29.5366 0 36.8
"4183" 46 22.3279 0 23.2
"4184" 37 22.4271 1 30.4
"4186" 49 29.5848 0 33.6
"4189" 48 26.6797 1 39.5
"4190" 42 26.7455 0 23.8
"4191" 43 24.7759 0 27.3
"4196" 53 26.8199 0 34.3
"4197" 44 28.8286 0 30.2
"4199" 33 25.2595 0 30.6
"4203" 43 31.1514 0 35.3
"4205" 34 26.5254 0 34.6
"4206" 59 25.2622 0 25.9
"4207" 50 29.029 0 39.7
"4208" 35 23.2899 0 29.3
"4210" 53 26.1195 0 24.3
"4214" 46 32.112 0 41.9
"4216" 37 26.4721 0 29.1
"4219" 29 23.0315 1 20.9
"4221" 49 27.1484 1 41.5
"4224" 49 26.3015 0 27.5
"4225" 49 33.633 0 38.1
"4227" 49 35.4663 0 39.5
"4228" 35 26.8195 0 33.8
"4231" 54 27.0552 1 46.5
"4233" 32 20.8326 1 21.5
"4234" 44 21.2474 0 22.4
"4235" 49 27.4004 0 28.3
"4237" 50 28.2731 0 26.9
"4239" 55 28.0992 0 33.7
"4240" 43 26.9064 0 29.1
"4241" 36 34.5297 1 51
"4242" 47 24.9797 0 33.4
"4243" 46 25.1862 0 29.7
"4244" 53 24.3494 0 23.2
"4245" 39 25.0363 0 24.2
"4248" 52 27.61 0 26.8
"4253" 43 30.43 0 34.3
"4255" 44 29.29 0 35
"4257" 54 27.82 0 31.3
"4258" 42 23.58 0 25
"4259" 50 26.79 0 33.5
"4260" 46 30.87 0 32.7
"4264" 52 21.39 0 26.9
"4265" 44 36.05 0 52.6
"4266" 34 22.06 0 18.5
"4267" 57 29.82 0 41
"4270" 53 21.59 0 25.5
"4272" 46 20.02 1 30
"4276" 57 30.99 0 38.6
"4277" 39 28.19 0 28
"4278" 38 24.9 0 25.5
"4279" 48 21.34 1 27.1
"4283" 48 22.03 0 20.5
"4287" 55 34.0898 0 37.1
"4288" 45 25.072 1 41.1
"4289" 42 26.6953 0 38.9
"4290" 43 27.5487 0 37.5
"4295" 43 32.8704 0 39.1
"4296" 53 30.8471 0 48
"4298" 47 28.7543 0 33
"4299" 47 25.2976 0 30.5
"4302" 41 31.7891 1 42.6
"4305" 51 33.3823 0 35.8
